# Supplementary material for: A Couples’ Based Self-Management Program for Heart Failure: Results of a Feasibility Study
Source: Front Public Health. 2016 Aug 29;4:171. doi: 10.3389/fpubh.2016.00171 (PMC5004799; doi:10.3389/fpubh.2016.00171)
Supplement: Supplementary file 2 [file Data_Sheet_1.XLS]

## Sheet: Correlations table
Descriptive Statistics
	Mean	Std. Deviation	N
IADL BL Pt	5.84615	1.62512	13
MLHF BL Pt	51	26.1321	10
SCHFI Maintenance BL	71.5313	9.19	13
SCHFI Management BL	57.0833	20.9391	12
SCHFI Confidence BL	68.4308	19.0431	13
PHQ BL PT	9.75	5.52885	12
CICS BL pt	14.8462	2.96778	13
Dyadic Coping Index PT BL	136.417	17.2387	12
MPDQ BL PT	74.3077	6.14254	13
SF 36 Physical summary score PT BL	39.3152	7.50176	12
SF 36 Mental summary score BL PT	44.6729	6.63172	12
IADL FU Pt	5.81818	1.83402	11
MLHF FU pt	52.5455	26.4778	11
SCHFI Maintenance FU	72.417	10.3367	11
SCHFI Management FU	59.4444	22.2829	9
SCHFI Confidence FU	71.7745	10.6817	11
PHQ FU PT	10	6.18061	11
CICS FU pt	16.0909	3.3303	11
Dyadic Coping Index FU PT	141.545	15.9145	11
MPDQ FU PT	76.1818	3.97034	11
SF 36 Physical summary score FU PT	33.2789	4.83165	9
SF 36 Mental summary score FU PT	35.7001	11.0398	9
CRA BL pt	65.6	7.97496	10
CICS BL cg	15.9231	3.25222	13
Dyadic Coping Index BL CG	141.923	23.6624	13
PHQ BL CG	6.33333	4.14144	12
MPDQ BL CG	70.8	5.84618	10
SF 36 Physical summary score BL CG	47.5027	10.0231	12
SF 36 Mental summary score BL CG	40.3596	7.76948	12
CRA FU pt	64.1	10.5877	10
CICS FU cg	15.4545	3.85652	11
Dyadic Coping Index FU CG	139.818	17.2094	11
PHQ FU CG	5.72727	5.64076	11
MPDQ FU CG	75.0909	3.2697	11
SF 36 Physical summary score FU CG	42.7558	8.58903	11
SF 36 Mental summary score FU CG	34.4709	7.50324	11
Correlations
		IADL BL Pt	MLHF BL Pt	SCHFI Maintenance BL	SCHFI Management BL	SCHFI Confidence BL	PHQ BL PT	CICS BL pt	Dyadic Coping Index PT BL	MPDQ BL PT	SF 36 Physical summary score PT BL	SF 36 Mental summary score BL PT	IADL FU Pt	MLHF FU pt	SCHFI Maintenance FU	SCHFI Management FU	SCHFI Confidence FU	PHQ FU PT	CICS FU pt	Dyadic Coping Index FU PT	MPDQ FU PT	SF 36 Physical summary score FU PT	SF 36 Mental summary score FU PT	CRA BL pt	CICS BL cg	Dyadic Coping Index BL CG	PHQ BL CG	MPDQ BL CG	SF 36 Physical summary score BL CG	SF 36 Mental summary score BL CG	CRA FU pt	CICS FU cg	Dyadic Coping Index FU CG	PHQ FU CG	MPDQ FU CG	SF 36 Physical summary score FU CG	SF 36 Mental summary score FU CG
IADL BL Pt	Pearson Correlation	1	-0.17514	-0.261794	-0.137038	-.709**	-0.0220676	-0.1781	-0.27269	-0.0115588	0.263702	0.268608	.795**	0.0352009	-0.210935	-0.260177	-.813**	-0.128444	-0.204926	-0.162631	-0.306308	-0.0817414	0.448478	-0.055759	0.533657	0.0321727	-0.390054	0.236483	0.56831	-.765**	0.310816	-0.155431	0.0917312	0.134427	0.0589365	0.202802	0.26314
	Sig. (2-tailed)		0.628417	0.387577	0.671061	0.00661114	0.945728	0.560479	0.391164	0.970104	0.407573	0.398575	0.00595486	0.923093	0.558567	0.498967	0.00426538	0.723618	0.57008	0.653506	0.389359	0.834402	0.225981	0.878406	0.0603407	0.916902	0.210034	0.510666	0.0538657	0.00373201	0.415595	0.66809	0.801018	0.711198	0.871523	0.574171	0.462611
	N	13	10	13	12	13	12	13	12	13	12	12	10	10	10	9	10	10	10	10	10	9	9	10	13	13	12	10	12	12	9	10	10	10	10	10	10
MLHF BL Pt	Pearson Correlation	-0.17514	1	-0.170081	-0.0309544	0.20678	.842**	-0.538194	-0.0943192	0.0730104	-.771*	0.642771	-0.260001	.894**	-0.433495	0.540115	0.178077	.787*	-0.483113	-0.504809	0.13397	-0.382069	-0.0425214	0.63527	-.734*	-0.240963	0.605649	-.799**	-0.478631	0.46374	.749*	-.725*	-0.548326	0.485164	-0.594989	-0.354504	-0.0923282
	Sig. (2-tailed)	0.628417		0.638525	0.936991	0.566519	0.00439301	0.108531	0.809273	0.841138	0.0150045	0.0618814	0.534022	0.00276516	0.283283	0.210742	0.673096	0.0204124	0.225241	0.201992	0.751796	0.350284	0.920368	0.0905378	0.0156023	0.502448	0.0634999	0.00984442	0.192432	0.208627	0.0325222	0.0416846	0.159377	0.222987	0.119725	0.388894	0.827866
	N	10	10	10	9	10	9	10	9	10	9	9	8	8	8	7	8	8	8	8	8	8	8	8	10	10	10	9	9	9	8	8	8	8	8	8	8
SCHFI Maintenance BL	Pearson Correlation	-0.261794	-0.170081	1	.600*	0.133721	0.0200086	-0.265561	-0.188841	-0.392866	0.143012	-.831**	0.154167	-0.206499	.757*	0.49332	0.186164	0.337736	-0.458728	0.429394	-0.187166	.682*	-0.175675	-0.2768	0.0135822	-0.294458	0.279092	-0.488843	0.0422185	0.146432	-0.426947	0.111945	-0.35843	-0.0544595	-0.32662	0.468509	-0.23505
	Sig. (2-tailed)	0.387577	0.638525		0.039157	0.663184	0.950786	0.380532	0.556673	0.184201	0.657479	0.000803859	0.670661	0.567058	0.0112025	0.177174	0.60659	0.339864	0.182369	0.21557	0.604618	0.0429081	0.651194	0.438798	0.964874	0.328771	0.379686	0.151639	0.896349	0.649745	0.251754	0.758166	0.309137	0.881223	0.356985	0.172016	0.513306
	N	13	10	13	12	13	12	13	12	13	12	12	10	10	10	9	10	10	10	10	10	9	9	10	13	13	12	10	12	12	9	10	10	10	10	10	10
SCHFI Management BL	Pearson Correlation	-0.137038	-0.0309544	.600*	1	0.390827	0.322939	-.608*	-0.0558792	-0.102843	-0.118428	-0.302486	0.241121	0.0292991	0.314573	0.544917	0.183154	0.636952	-0.41284	.741*	0.252693	0.377427	-0.350507	0.196717	-0.0688783	-0.376306	0.339942	-0.652768	-0.0540456	0.249369	0.00460963	-0.493311	-0.260977	0.145388	-0.475496	0.398137	-0.412898
	Sig. (2-tailed)	0.671061	0.936991	0.039157		0.209053	0.30591	0.0358917	0.870374	0.750445	0.72874	0.365935	0.531972	0.940355	0.409678	0.129226	0.637156	0.065059	0.269448	0.0223568	0.511829	0.356658	0.394643	0.58595	0.831563	0.22796	0.306377	0.056655	0.874598	0.459616	0.991357	0.177182	0.4976	0.708986	0.195781	0.288565	0.269375
	N	12	9	12	12	12	12	12	11	12	11	11	9	9	9	9	9	9	9	9	9	8	8	10	12	12	11	9	11	11	8	9	9	9	9	9	9
SCHFI Confidence BL	Pearson Correlation	-.709**	0.20678	0.133721	0.390827	1	0.261343	0.0460367	0.0933974	-0.238576	-0.21374	-0.00325071	-.703*	0.191831	-0.0479917	0.519914	.847**	0.407767	-0.061851	0.325964	0.429445	-0.164351	-0.530531	0.586459	-0.386725	-0.417151	.595*	-0.356615	-0.275363	.598*	0.177289	-0.0874965	-0.0493928	0.331245	-0.31039	-0.00465747	-0.59273
	Sig. (2-tailed)	0.00661114	0.566519	0.663184	0.209053		0.411935	0.881286	0.772807	0.432477	0.504751	0.992	0.0233498	0.595474	0.89526	0.151364	0.00200554	0.242114	0.865217	0.358009	0.215509	0.672632	0.141713	0.0747511	0.191769	0.156147	0.0411535	0.311773	0.386351	0.0400948	0.648156	0.81006	0.892216	0.34981	0.382742	0.989812	0.0709427
	N	13	10	13	12	13	12	13	12	13	12	12	10	10	10	9	10	10	10	10	10	9	9	10	13	13	12	10	12	12	9	10	10	10	10	10	10
PHQ BL PT	Pearson Correlation	-0.0220676	.842**	0.0200086	0.322939	0.261343	1	-.732**	0.206083	0.0572719	-.615*	0.403085	-0.0958321	.815**	-0.173226	0.583543	0.127973	.859**	-0.451582	0.0960427	0.206219	0.0643479	-0.702113	0.440476	-0.535182	-0.268119	0.229343	-.850**	-0.456559	0.384427	0.49526	-.687*	-0.566262	0.25052	-0.641345	0.110939	-.668*
	Sig. (2-tailed)	0.945728	0.00439301	0.950786	0.30591	0.411935		0.0067778	0.543223	0.859672	0.0439318	0.218987	0.80626	0.00747972	0.655813	0.0990352	0.742828	0.00300971	0.22239	0.805841	0.594499	0.87968	0.0521991	0.202647	0.0729665	0.399467	0.497539	0.00370656	0.158069	0.243075	0.212062	0.0407345	0.111946	0.515589	0.0626509	0.776302	0.0493997
	N	12	9	12	12	12	12	12	11	12	11	11	9	9	9	9	9	9	9	9	9	8	8	10	12	12	11	9	11	11	8	9	9	9	9	9	9
CICS BL pt	Pearson Correlation	-0.1781	-0.538194	-0.265561	-.608*	0.0460367	-.732**	1	0.109411	0.0530974	.626*	-0.236173	-0.48043	-0.36366	0.184313	-0.35111	0.180141	-.714*	0.546778	-0.00239573	-0.0309137	0.140295	-0.260493	-0.272708	0.300859	0.404471	-0.295086	.763*	0.209641	-0.163297	-0.404977	.687*	0.325394	-0.26665	0.483854	-0.283542	-0.0168663
	Sig. (2-tailed)	0.560479	0.108531	0.380532	0.0358917	0.881286	0.0067778		0.734997	0.863221	0.0294445	0.459906	0.159883	0.301613	0.610236	0.35419	0.618483	0.0202936	0.101932	0.994759	0.932441	0.71884	0.498427	0.445871	0.317864	0.170425	0.351786	0.0101996	0.513148	0.612086	0.279587	0.0281817	0.3589	0.456438	0.156496	0.427259	0.963116
	N	13	10	13	12	13	12	13	12	13	12	12	10	10	10	9	10	10	10	10	10	9	9	10	13	13	12	10	12	12	9	10	10	10	10	10	10
Dyadic Coping Index PT BL	Pearson Correlation	-0.27269	-0.0943192	-0.188841	-0.0558792	0.0933974	0.206083	0.109411	1	.683*	-0.0294581	0.0608706	-0.485371	-0.124192	-0.0561409	0.0361932	0.619008	0.0694564	0.619396	0.609851	.782*	-0.0757519	-0.463869	-0.131756	-0.156283	0.514656	-0.157128	-0.134455	-0.523665	0.267976	-0.162822	-0.202645	0.224381	-0.261101	0.0858994	-0.152405	-0.225976
	Sig. (2-tailed)	0.391164	0.809273	0.556673	0.870374	0.772807	0.543223	0.734997		0.0144571	0.927589	0.850939	0.185342	0.750228	0.885931	0.932197	0.0754953	0.859072	0.0752591	0.0811981	0.0128608	0.858508	0.246958	0.735442	0.62765	0.086884	0.644517	0.730183	0.0805714	0.399729	0.700062	0.601042	0.561641	0.497389	0.82608	0.69547	0.558787
	N	12	9	12	11	12	11	12	12	12	12	12	9	9	9	8	9	9	9	9	9	8	8	9	12	12	11	9	12	12	8	9	9	9	9	9	9
MPDQ BL PT	Pearson Correlation	-0.0115588	0.0730104	-0.392866	-0.102843	-0.238576	0.0572719	0.0530974	.683*	1	-0.272575	0.32259	-0.370422	0.00449945	-0.387881	-0.251954	0.101136	-0.205632	0.529237	-0.12629	0.4362	-0.216065	-0.312347	0.0666036	-0.194777	0.512168	-0.239865	-0.0579494	-0.370974	0.0350178	0.221719	-0.447063	-0.0512264	-0.187203	-0.00908171	-.637*	0.0219607
	Sig. (2-tailed)	0.970104	0.841138	0.184201	0.750445	0.432477	0.859672	0.863221	0.0144571		0.391373	0.306463	0.29203	0.990158	0.268056	0.513106	0.781013	0.568722	0.115698	0.728104	0.207578	0.576602	0.413179	0.854949	0.52369	0.0735501	0.452709	0.873661	0.235152	0.913964	0.566414	0.195185	0.888236	0.604545	0.980135	0.0477252	0.951984
	N	13	10	13	12	13	12	13	12	13	12	12	10	10	10	9	10	10	10	10	10	9	9	10	13	13	12	10	12	12	9	10	10	10	10	10	10
SF 36 Physical summary score PT BL	Pearson Correlation	0.263702	-.771*	0.143012	-0.118428	-0.21374	-.615*	.626*	-0.0294581	-0.272575	1	-0.550002	0.273607	-.706*	0.665176	-0.344537	-0.0254915	-0.551177	0.469875	0.575912	-0.0316795	0.370046	0.0927297	-.764*	.594*	0.288089	-0.426743	0.65951	0.457327	-0.422264	-.885**	.838**	0.617569	-0.555722	.687*	0.513673	0.199601
	Sig. (2-tailed)	0.407573	0.0150045	0.657479	0.72874	0.504751	0.0439318	0.0294445	0.927589	0.391373		0.0639248	0.476224	0.0334152	0.0505689	0.403295	0.948097	0.124005	0.201866	0.104618	0.935517	0.366902	0.827126	0.0165594	0.0415023	0.363853	0.190553	0.0532936	0.134963	0.171492	0.00350504	0.00476419	0.0763741	0.120294	0.0409054	0.157211	0.606636
	N	12	9	12	11	12	11	12	12	12	12	12	9	9	9	8	9	9	9	9	9	8	8	9	12	12	11	9	12	12	8	9	9	9	9	9	9
SF 36 Mental summary score BL PT	Pearson Correlation	0.268608	0.642771	-.831**	-0.302486	-0.00325071	0.403085	-0.236173	0.0608706	0.32259	-0.550002	1	-0.0839722	0.556049	-.867**	-0.186235	-0.226827	0.0794108	0.0707898	-0.495635	0.212382	-.778*	0.16467	0.54738	-0.340342	-0.0356196	0.103939	-0.0495998	-0.257328	0.114548	.843**	-0.562901	0.0443732	0.371977	-0.096627	-0.511545	0.138984
	Sig. (2-tailed)	0.398575	0.0618814	0.000803859	0.365935	0.992	0.218987	0.459906	0.850939	0.306463	0.0639248		0.829935	0.12003	0.00248907	0.658799	0.557268	0.839073	0.856389	0.174834	0.583274	0.0229041	0.69678	0.127157	0.279037	0.912491	0.761033	0.899163	0.419415	0.722978	0.00854331	0.114569	0.909752	0.324242	0.804678	0.159234	0.721382
	N	12	9	12	11	12	11	12	12	12	12	12	9	9	9	8	9	9	9	9	9	8	8	9	12	12	11	9	12	12	8	9	9	9	9	9	9
IADL FU Pt	Pearson Correlation	.795**	-0.260001	0.154167	0.241121	-.703*	-0.0958321	-0.48043	-0.485371	-0.370422	0.273607	-0.0839722	1	-0.152199	0.201385	-0.337841	-.686*	-0.0793974	-0.193492	0.140782	-0.0499384	0.0823846	0.628015	-0.420581	0.570899	-0.0719391	-0.415444	0.19229	0.567588	-.684*	-0.212675	0.140099	0.283997	-0.169599	0.203142	0.537518	0.331766
	Sig. (2-tailed)	0.00595486	0.534022	0.670661	0.531972	0.0233498	0.80626	0.159883	0.185342	0.29203	0.476224	0.829935		0.65506	0.552653	0.373901	0.0196949	0.816499	0.568642	0.679697	0.884071	0.833114	0.0701357	0.25966	0.0847677	0.843445	0.266135	0.648245	0.110922	0.0422445	0.55525	0.681181	0.397357	0.618106	0.549118	0.0881363	0.318899
	N	10	8	10	9	10	9	10	9	10	9	9	11	11	11	9	11	11	11	11	11	9	9	9	10	10	9	8	9	9	10	11	11	11	11	11	11
MLHF FU pt	Pearson Correlation	0.0352009	.894**	-0.206499	0.0292991	0.191831	.815**	-0.36366	-0.124192	0.00449945	-.706*	0.556049	-0.152199	1	0.0908913	0.609944	-0.185684	0.525515	-.604*	0.0300742	0.433679	-0.156224	-0.325249	0.643117	-0.599735	-0.232648	0.435796	-.789*	-0.406425	0.381564	.660*	-0.565778	-0.503857	0.517316	-.748**	-0.412393	-0.43892
	Sig. (2-tailed)	0.923093	0.00276516	0.567058	0.940355	0.595474	0.00747972	0.301613	0.750228	0.990158	0.0334152	0.12003	0.65506		0.790413	0.0811389	0.584634	0.0968796	0.0491058	0.930055	0.182664	0.688145	0.393074	0.0616962	0.0668399	0.517744	0.240979	0.0200063	0.277706	0.310923	0.0377911	0.0696515	0.114055	0.103168	0.00811802	0.207518	0.176836
	N	10	8	10	9	10	9	10	9	10	9	9	11	11	11	9	11	11	11	11	11	9	9	9	10	10	9	8	9	9	10	11	11	11	11	11	11
SCHFI Maintenance FU	Pearson Correlation	-0.210935	-0.433495	.757*	0.314573	-0.0479917	-0.173226	0.184313	-0.0561409	-0.387881	0.665176	-.867**	0.201385	0.0908913	1	0.348268	-0.071712	-0.0573871	-0.268458	.686*	0.524193	0.646045	-0.196098	-0.611614	0.176109	0.322159	-0.349558	0.0466027	0.0400497	0.0873832	-0.527852	0.320758	0.0608083	-0.0618401	-0.253711	0.151072	-0.339789
	Sig. (2-tailed)	0.558567	0.283283	0.0112025	0.409678	0.89526	0.655813	0.610236	0.885931	0.268056	0.0505689	0.00248907	0.552653	0.790413		0.358369	0.834037	0.866903	0.424758	0.0197444	0.0978764	0.0601381	0.613094	0.0800803	0.626489	0.363976	0.356469	0.912746	0.91852	0.823113	0.116832	0.336182	0.859034	0.856664	0.451574	0.65748	0.306609
	N	10	8	10	9	10	9	10	9	10	9	9	11	11	11	9	11	11	11	11	11	9	9	9	10	10	9	8	9	9	10	11	11	11	11	11	11
SCHFI Management FU	Pearson Correlation	-0.260177	0.540115	0.49332	0.544917	0.519914	0.583543	-0.35111	0.0361932	-0.251954	-0.344537	-0.186235	-0.337841	0.609944	0.348268	1	0.440941	.833**	-.812**	0.347094	0.158826	0.300854	-.807*	0.44546	-0.3842	-0.276664	0.599829	-.819*	-0.325915	0.503156	0.403105	-0.483514	-0.648381	0.654307	-.882**	0.0719796	-.866**
	Sig. (2-tailed)	0.498967	0.210742	0.177174	0.129226	0.151364	0.0990352	0.35419	0.932197	0.513106	0.403295	0.658799	0.373901	0.0811389	0.358369		0.234832	0.00534387	0.00787321	0.360102	0.683168	0.469014	0.0153611	0.229502	0.30731	0.471108	0.115971	0.0242644	0.430804	0.203717	0.322065	0.18728	0.0589128	0.0558762	0.00164502	0.853996	0.00251165
	N	9	7	9	9	9	9	9	8	9	8	8	9	9	9	9	9	9	9	9	9	8	8	9	9	9	8	7	8	8	8	9	9	9	9	9	9
SCHFI Confidence FU	Pearson Correlation	-.813**	0.178077	0.186164	0.183154	.847**	0.127973	0.180141	0.619008	0.101136	-0.0254915	-0.226827	-.686*	-0.185684	-0.071712	0.440941	1	0.362135	0.204607	0.109717	0.0417139	-0.218127	-0.318078	0.218367	-0.476508	0.0881626	0.479555	-0.376168	-0.577555	.775*	-0.148366	-0.101841	0.029696	0.1359	-0.0622303	0.0647132	-0.201753
	Sig. (2-tailed)	0.00426538	0.673096	0.60659	0.637156	0.00200554	0.742828	0.618483	0.0754953	0.781013	0.948097	0.557268	0.0196949	0.584634	0.834037	0.234832		0.27377	0.54618	0.748112	0.903078	0.572879	0.404192	0.572447	0.163816	0.808636	0.191451	0.358397	0.103401	0.0140876	0.682499	0.765739	0.930932	0.690321	0.855768	0.850068	0.551913
	N	10	8	10	9	10	9	10	9	10	9	9	11	11	11	9	11	11	11	11	11	9	9	9	10	10	9	8	9	9	10	11	11	11	11	11	11
PHQ FU PT	Pearson Correlation	-0.128444	.787*	0.337736	0.636952	0.407767	.859**	-.714*	0.0694564	-0.205632	-0.551177	0.0794108	-0.0793974	0.525515	-0.0573871	.833**	0.362135	1	-.612*	0.0803158	0.0407512	-0.109701	-0.149081	0.486159	-0.534603	-0.454498	.686*	-.912**	-0.439441	0.521614	0.410226	-.650*	-0.506747	0.467539	-.638*	0.219809	-0.291069
	Sig. (2-tailed)	0.723618	0.0204124	0.339864	0.065059	0.242114	0.00300971	0.0202936	0.859072	0.568722	0.124005	0.839073	0.816499	0.0968796	0.866903	0.00534387	0.27377		0.0453061	0.814408	0.905306	0.778748	0.701863	0.184523	0.11137	0.186957	0.0411699	0.00157223	0.236615	0.149793	0.239007	0.0302885	0.111658	0.147037	0.0345454	0.516059	0.385183
	N	10	8	10	9	10	9	10	9	10	9	9	11	11	11	9	11	11	11	11	11	9	9	9	10	10	9	8	9	9	10	11	11	11	11	11	11
CICS FU pt	Pearson Correlation	-0.204926	-0.483113	-0.458728	-0.41284	-0.061851	-0.451582	0.546778	0.619396	0.529237	0.469875	0.0707898	-0.193492	-.604*	-0.268458	-.812**	0.204607	-.612*	1	-0.0538591	-0.0618783	-0.201331	0.0947454	-0.489116	0.0896195	0.603282	-0.541634	0.603358	-0.188423	0.0254403	-0.551576	0.385767	0.597046	-.696*	.807**	-0.0577523	0.406571
	Sig. (2-tailed)	0.57008	0.225241	0.182369	0.269448	0.865217	0.22239	0.101932	0.0752591	0.115698	0.201866	0.856389	0.568642	0.0491058	0.424758	0.00787321	0.54618	0.0453061		0.875028	0.856576	0.603455	0.808424	0.181467	0.805524	0.0648232	0.132016	0.113277	0.627324	0.948201	0.0983567	0.241296	0.0524598	0.0173939	0.00266016	0.866063	0.214649
	N	10	8	10	9	10	9	10	9	10	9	9	11	11	11	9	11	11	11	11	11	9	9	9	10	10	9	8	9	9	10	11	11	11	11	11	11
Dyadic Coping Index FU PT	Pearson Correlation	-0.162631	-0.504809	0.429394	.741*	0.325964	0.0960427	-0.00239573	0.609851	-0.12629	0.575912	-0.495635	0.140782	0.0300742	.686*	0.347094	0.109717	0.0803158	-0.0538591	1	.639*	0.320461	-0.288078	-0.288442	0.279752	0.127275	-0.121153	-0.13689	-0.104769	0.17204	-0.340712	0.103092	0.299435	-0.0427354	-0.164398	0.246335	-0.426038
	Sig. (2-tailed)	0.653506	0.201992	0.21557	0.0223568	0.358009	0.805841	0.994759	0.0811981	0.728104	0.104618	0.174834	0.679697	0.930055	0.0197444	0.360102	0.748112	0.814408	0.875028		0.0342118	0.400482	0.452217	0.45162	0.433729	0.726052	0.756187	0.746519	0.788508	0.658052	0.335352	0.762932	0.37103	0.900715	0.629074	0.465275	0.191367
	N	10	8	10	9	10	9	10	9	10	9	9	11	11	11	9	11	11	11	11	11	9	9	9	10	10	9	8	9	9	10	11	11	11	11	11	11
MPDQ FU PT	Pearson Correlation	-0.306308	0.13397	-0.187166	0.252693	0.429445	0.206219	-0.0309137	.782*	0.4362	-0.0316795	0.212382	-0.0499384	0.433679	0.524193	0.158826	0.0417139	0.0407512	-0.0618783	.639*	1	-0.51076	-0.0184776	0.12048	-0.44773	0.484582	0.0918954	-0.238025	-.697*	0.653597	0.034608	-0.241051	0.306413	0.207832	-0.363445	-0.356221	-0.318289
	Sig. (2-tailed)	0.389359	0.751796	0.604618	0.511829	0.215509	0.594499	0.932441	0.0128608	0.207578	0.935517	0.583274	0.884071	0.182664	0.0978764	0.683168	0.903078	0.905306	0.856576	0.0342118		0.159984	0.962368	0.757511	0.194438	0.155782	0.814105	0.570273	0.0369641	0.0562347	0.924386	0.475203	0.35943	0.539731	0.271908	0.282261	0.340126
	N	10	8	10	9	10	9	10	9	10	9	9	11	11	11	9	11	11	11	11	11	9	9	9	10	10	9	8	9	9	10	11	11	11	11	11	11
SF 36 Physical summary score FU PT	Pearson Correlation	-0.0817414	-0.382069	.682*	0.377427	-0.164351	0.0643479	0.140295	-0.0757519	-0.216065	0.370046	-.778*	0.0823846	-0.156224	0.646045	0.300854	-0.218127	-0.109701	-0.201331	0.320461	-0.51076	1	-0.6008	-0.408087	0.34883	-0.0753839	-0.418191	0.0352678	0.316865	-0.292421	-0.387805	0.411305	-0.466144	-0.370637	-0.134092	0.327549	-0.476834
	Sig. (2-tailed)	0.834402	0.350284	0.0429081	0.356658	0.672632	0.87968	0.71884	0.858508	0.576602	0.366902	0.0229041	0.833114	0.688145	0.0601381	0.469014	0.572879	0.778748	0.603455	0.400482	0.159984		0.0870899	0.315544	0.357541	0.847155	0.302515	0.933928	0.444448	0.482164	0.302404	0.271413	0.205963	0.326126	0.73089	0.389538	0.194348
	N	9	8	9	8	9	8	9	8	9	8	8	9	9	9	8	9	9	9	9	9	9	9	8	9	9	8	8	8	8	9	9	9	9	9	9	9
SF 36 Mental summary score FU PT	Pearson Correlation	0.448478	-0.0425214	-0.175675	-0.350507	-0.530531	-0.702113	-0.260493	-0.463869	-0.312347	0.0927297	0.16467	0.628015	-0.325249	-0.196098	-.807*	-0.318078	-0.149081	0.0947454	-0.288078	-0.0184776	-0.6008	1	-0.429776	0.131662	-0.0131476	0.0152484	0.166169	0.18802	-0.217049	-0.120565	0.0621774	0.578226	-0.0570823	0.466822	0.147818	.863**
	Sig. (2-tailed)	0.225981	0.920368	0.651194	0.394643	0.141713	0.0521991	0.498427	0.246958	0.413179	0.827126	0.69678	0.0701357	0.393074	0.613094	0.0153611	0.404192	0.701863	0.808424	0.452217	0.962368	0.0870899		0.2879	0.735625	0.97322	0.971414	0.694121	0.655682	0.605634	0.757342	0.873741	0.102905	0.884028	0.205215	0.704298	0.00273289
	N	9	8	9	8	9	8	9	8	9	8	8	9	9	9	8	9	9	9	9	9	9	9	8	9	9	8	8	8	8	9	9	9	9	9	9	9
CRA BL pt	Pearson Correlation	-0.055759	0.63527	-0.2768	0.196717	0.586459	0.440476	-0.272708	-0.131756	0.0666036	-.764*	0.54738	-0.420581	0.643117	-0.611614	0.44546	0.218367	0.486159	-0.489116	-0.288442	0.12048	-0.408087	-0.429776	1	-0.234762	-0.500436	.758*	-0.368263	0.0633436	0.103358	.953**	-0.663149	-0.392479	.816**	-.670*	-0.314187	-.715*
	Sig. (2-tailed)	0.878406	0.0905378	0.438798	0.58595	0.0747511	0.202647	0.445871	0.735442	0.854949	0.0165594	0.127157	0.25966	0.0616962	0.0800803	0.229502	0.572447	0.184523	0.181467	0.45162	0.757511	0.315544	0.2879		0.513837	0.140711	0.0178292	0.369395	0.871388	0.791306	0.000249348	0.0515331	0.296102	0.00734868	0.0483366	0.410284	0.0302842
	N	10	8	10	10	10	10	10	9	10	9	9	9	9	9	9	9	9	9	9	9	8	8	10	10	10	9	8	9	9	8	9	9	9	9	9	9
CICS BL cg	Pearson Correlation	0.533657	-.734*	0.0135822	-0.0688783	-0.386725	-0.535182	0.300859	-0.156283	-0.194777	.594*	-0.340342	0.570899	-0.599735	0.176109	-0.3842	-0.476508	-0.534603	0.0896195	0.279752	-0.44773	0.34883	0.131662	-0.234762	1	0.0789669	-0.411439	.684*	.874**	-.875**	-0.309946	0.618509	0.406238	-0.192398	0.450963	0.54883	-0.0191601
	Sig. (2-tailed)	0.0603407	0.0156023	0.964874	0.831563	0.191769	0.0729665	0.317864	0.62765	0.52369	0.0415023	0.279037	0.0847677	0.0668399	0.626489	0.30731	0.163816	0.11137	0.805524	0.433729	0.194438	0.357541	0.735625	0.513837		0.797619	0.183907	0.0292861	0.00019976	0.00019132	0.416971	0.0566194	0.244056	0.594366	0.190843	0.100393	0.958103
	N	13	10	13	12	13	12	13	12	13	12	12	10	10	10	9	10	10	10	10	10	9	9	10	13	13	12	10	12	12	9	10	10	10	10	10	10
Dyadic Coping Index BL CG	Pearson Correlation	0.0321727	-0.240963	-0.294458	-0.376306	-0.417151	-0.268119	0.404471	0.514656	0.512168	0.288089	-0.0356196	-0.0719391	-0.232648	0.322159	-0.276664	0.0881626	-0.454498	0.603282	0.127275	0.484582	-0.0753839	-0.0131476	-0.500436	0.0789669	1	-.640*	0.519338	-0.237368	-0.0540179	-0.457523	0.193726	0.402958	-0.286987	0.362259	-0.191494	0.203226
	Sig. (2-tailed)	0.916902	0.502448	0.328771	0.22796	0.156147	0.399467	0.170425	0.086884	0.0735501	0.363853	0.912491	0.843445	0.517744	0.363976	0.471108	0.808636	0.186957	0.0648232	0.726052	0.155782	0.847155	0.97322	0.140711	0.797619		0.0250769	0.123954	0.457569	0.867581	0.215604	0.591773	0.248253	0.421416	0.303619	0.596132	0.573354
	N	13	10	13	12	13	12	13	12	13	12	12	10	10	10	9	10	10	10	10	10	9	9	10	13	13	12	10	12	12	9	10	10	10	10	10	10
PHQ BL CG	Pearson Correlation	-0.390054	0.605649	0.279092	0.339942	.595*	0.229343	-0.295086	-0.157128	-0.239865	-0.426743	0.103939	-0.415444	0.435796	-0.349558	0.599829	0.479555	.686*	-0.541634	-0.121153	0.0918954	-0.418191	0.0152484	.758*	-0.411439	-.640*	1	-.815**	-0.217515	0.454482	.789*	-0.520903	-0.348509	.682*	-0.56076	-0.317979	-0.123936
	Sig. (2-tailed)	0.210034	0.0634999	0.379686	0.306377	0.0411535	0.497539	0.351786	0.644517	0.452709	0.190553	0.761033	0.266135	0.240979	0.356469	0.115971	0.191451	0.0411699	0.132016	0.756187	0.814105	0.302515	0.971414	0.0178292	0.183907	0.0250769		0.00748254	0.520558	0.160211	0.0199796	0.150449	0.358014	0.0431034	0.116259	0.404346	0.750728
	N	12	10	12	11	12	11	12	11	12	11	11	9	9	9	8	9	9	9	9	9	8	8	9	12	12	12	9	11	11	8	9	9	9	9	9	9
MPDQ BL CG	Pearson Correlation	0.236483	-.799**	-0.488843	-0.652768	-0.356615	-.850**	.763*	-0.134455	-0.0579494	0.65951	-0.0495998	0.19229	-.789*	0.0466027	-.819*	-0.376168	-.912**	0.603358	-0.13689	-0.238025	0.0352678	0.166169	-0.368263	.684*	0.519338	-.815**	1	0.586363	-0.640525	-0.413494	.817*	0.627032	-0.407553	.787*	0.0785495	0.225159
	Sig. (2-tailed)	0.510666	0.00984442	0.151639	0.056655	0.311773	0.00370656	0.0101996	0.730183	0.873661	0.0532936	0.899163	0.648245	0.0200063	0.912746	0.0242644	0.358397	0.00157223	0.113277	0.746519	0.570273	0.933928	0.694121	0.369395	0.0292861	0.123954	0.00748254		0.0970184	0.0630964	0.308539	0.0132497	0.0961288	0.316239	0.0205356	0.853324	0.591879
	N	10	9	10	9	10	9	10	9	10	9	9	8	8	8	7	8	8	8	8	8	8	8	8	10	10	9	10	9	9	8	8	8	8	8	8	8
SF 36 Physical summary score BL CG	Pearson Correlation	0.56831	-0.478631	0.0422185	-0.0540456	-0.275363	-0.456559	0.209641	-0.523665	-0.370974	0.457327	-0.257328	0.567588	-0.406425	0.0400497	-0.325915	-0.577555	-0.439441	-0.188423	-0.104769	-.697*	0.316865	0.18802	0.0633436	.874**	-0.237368	-0.217515	0.586363	1	-.894**	-0.0920524	0.518407	0.166337	-0.00335751	0.238987	0.500494	-0.0952173
	Sig. (2-tailed)	0.0538657	0.192432	0.896349	0.874598	0.386351	0.158069	0.513148	0.0805714	0.235152	0.134963	0.419415	0.110922	0.277706	0.91852	0.430804	0.103401	0.236615	0.627324	0.788508	0.0369641	0.444448	0.655682	0.871388	0.00019976	0.457569	0.520558	0.0970184		8.61855e-05	0.828374	0.152764	0.668856	0.99316	0.535721	0.169981	0.807484
	N	12	9	12	11	12	11	12	12	12	12	12	9	9	9	8	9	9	9	9	9	8	8	9	12	12	11	9	12	12	8	9	9	9	9	9	9
SF 36 Mental summary score BL CG	Pearson Correlation	-.765**	0.46374	0.146432	0.249369	.598*	0.384427	-0.163297	0.267976	0.0350178	-0.422264	0.114548	-.684*	0.381564	0.0873832	0.503156	.775*	0.521614	0.0254403	0.17204	0.653597	-0.292421	-0.217049	0.103358	-.875**	-0.0540179	0.454482	-0.640525	-.894**	1	0.0518818	-0.393258	-0.178988	0.149003	-0.316534	-0.405773	-0.0313962
	Sig. (2-tailed)	0.00373201	0.208627	0.649745	0.459616	0.0400948	0.243075	0.612086	0.399729	0.913964	0.171492	0.722978	0.0422445	0.310923	0.823113	0.203717	0.0140876	0.149793	0.948201	0.658052	0.0562347	0.482164	0.605634	0.791306	0.00019132	0.867581	0.160211	0.0630964	8.61855e-05		0.902896	0.295058	0.644963	0.702014	0.406604	0.278553	0.936093
	N	12	9	12	11	12	11	12	12	12	12	12	9	9	9	8	9	9	9	9	9	8	8	9	12	12	11	9	12	12	8	9	9	9	9	9	9
CRA FU pt	Pearson Correlation	0.310816	.749*	-0.426947	0.00460963	0.177289	0.49526	-0.404977	-0.162822	0.221719	-.885**	.843**	-0.212675	.660*	-0.527852	0.403105	-0.148366	0.410226	-0.551576	-0.340712	0.034608	-0.387805	-0.120565	.953**	-0.309946	-0.457523	.789*	-0.413494	-0.0920524	0.0518818	1	-.781**	-0.465867	.828**	-0.627201	-0.478583	-0.248312
	Sig. (2-tailed)	0.415595	0.0325222	0.251754	0.991357	0.648156	0.212062	0.279587	0.700062	0.566414	0.00350504	0.00854331	0.55525	0.0377911	0.116832	0.322065	0.682499	0.239007	0.0983567	0.335352	0.924386	0.302404	0.757342	0.000249348	0.416971	0.215604	0.0199796	0.308539	0.828374	0.902896		0.00766152	0.174777	0.00310375	0.0522597	0.161728	0.489088
	N	9	8	9	8	9	8	9	8	9	8	8	10	10	10	8	10	10	10	10	10	9	9	8	9	9	8	8	8	8	10	10	10	10	10	10	10
CICS FU cg	Pearson Correlation	-0.155431	-.725*	0.111945	-0.493311	-0.0874965	-.687*	.687*	-0.202645	-0.447063	.838**	-0.562901	0.140099	-0.565778	0.320758	-0.483514	-0.101841	-.650*	0.385767	0.103092	-0.241051	0.411305	0.0621774	-0.663149	0.618509	0.193726	-0.520903	.817*	0.518407	-0.393258	-.781**	1	0.436818	-0.56375	.663*	0.390231	0.124014
	Sig. (2-tailed)	0.66809	0.0416846	0.758166	0.177182	0.81006	0.0407345	0.0281817	0.601042	0.195185	0.00476419	0.114569	0.681181	0.0696515	0.336182	0.18728	0.765739	0.0302885	0.241296	0.762932	0.475203	0.271413	0.873741	0.0515331	0.0566194	0.591773	0.150449	0.0132497	0.152764	0.295058	0.00766152		0.17916	0.0708826	0.0263164	0.235424	0.716391
	N	10	8	10	9	10	9	10	9	10	9	9	11	11	11	9	11	11	11	11	11	9	9	9	10	10	9	8	9	9	10	11	11	11	11	11	11
Dyadic Coping Index FU CG	Pearson Correlation	0.0917312	-0.548326	-0.35843	-0.260977	-0.0493928	-0.566262	0.325394	0.224381	-0.0512264	0.617569	0.0443732	0.283997	-0.503857	0.0608083	-0.648381	0.029696	-0.506747	0.597046	0.299435	0.306413	-0.466144	0.578226	-0.392479	0.406238	0.402958	-0.348509	0.627032	0.166337	-0.178988	-0.465867	0.436818	1	-0.291062	.681*	0.190256	0.425734
	Sig. (2-tailed)	0.801018	0.159377	0.309137	0.4976	0.892216	0.111946	0.3589	0.561641	0.888236	0.0763741	0.909752	0.397357	0.114055	0.859034	0.0589128	0.930932	0.111658	0.0524598	0.37103	0.35943	0.205963	0.102905	0.296102	0.244056	0.248253	0.358014	0.0961288	0.668856	0.644963	0.174777	0.17916		0.385197	0.0210635	0.575249	0.191718
	N	10	8	10	9	10	9	10	9	10	9	9	11	11	11	9	11	11	11	11	11	9	9	9	10	10	9	8	9	9	10	11	11	11	11	11	11
PHQ FU CG	Pearson Correlation	0.134427	0.485164	-0.0544595	0.145388	0.331245	0.25052	-0.26665	-0.261101	-0.187203	-0.555722	0.371977	-0.169599	0.517316	-0.0618401	0.654307	0.1359	0.467539	-.696*	-0.0427354	0.207832	-0.370637	-0.0570823	.816**	-0.192398	-0.286987	.682*	-0.407553	-0.00335751	0.149003	.828**	-0.56375	-0.291062	1	-.730*	-0.259136	-0.374675
	Sig. (2-tailed)	0.711198	0.222987	0.881223	0.708986	0.34981	0.515589	0.456438	0.497389	0.604545	0.120294	0.324242	0.618106	0.103168	0.856664	0.0558762	0.690321	0.147037	0.0173939	0.900715	0.539731	0.326126	0.884028	0.00734868	0.594366	0.421416	0.0431034	0.316239	0.99316	0.702014	0.00310375	0.0708826	0.385197		0.0106778	0.441619	0.256248
	N	10	8	10	9	10	9	10	9	10	9	9	11	11	11	9	11	11	11	11	11	9	9	9	10	10	9	8	9	9	10	11	11	11	11	11	11
MPDQ FU CG	Pearson Correlation	0.0589365	-0.594989	-0.32662	-0.475496	-0.31039	-0.641345	0.483854	0.0858994	-0.00908171	.687*	-0.096627	0.203142	-.748**	-0.253711	-.882**	-0.0622303	-.638*	.807**	-0.164398	-0.363445	-0.134092	0.466822	-.670*	0.450963	0.362259	-0.56076	.787*	0.238987	-0.316534	-0.627201	.663*	.681*	-.730*	1	0.287542	.662*
	Sig. (2-tailed)	0.871523	0.119725	0.356985	0.195781	0.382742	0.0626509	0.156496	0.82608	0.980135	0.0409054	0.804678	0.549118	0.00811802	0.451574	0.00164502	0.855768	0.0345454	0.00266016	0.629074	0.271908	0.73089	0.205215	0.0483366	0.190843	0.303619	0.116259	0.0205356	0.535721	0.406604	0.0522597	0.0263164	0.0210635	0.0106778		0.391232	0.0264689
	N	10	8	10	9	10	9	10	9	10	9	9	11	11	11	9	11	11	11	11	11	9	9	9	10	10	9	8	9	9	10	11	11	11	11	11	11
SF 36 Physical summary score FU CG	Pearson Correlation	0.202802	-0.354504	0.468509	0.398137	-0.00465747	0.110939	-0.283542	-0.152405	-.637*	0.513673	-0.511545	0.537518	-0.412393	0.151072	0.0719796	0.0647132	0.219809	-0.0577523	0.246335	-0.356221	0.327549	0.147818	-0.314187	0.54883	-0.191494	-0.317979	0.0785495	0.500494	-0.405773	-0.478583	0.390231	0.190256	-0.259136	0.287542	1	-0.0095689
	Sig. (2-tailed)	0.574171	0.388894	0.172016	0.288565	0.989812	0.776302	0.427259	0.69547	0.0477252	0.157211	0.159234	0.0881363	0.207518	0.65748	0.853996	0.850068	0.516059	0.866063	0.465275	0.282261	0.389538	0.704298	0.410284	0.100393	0.596132	0.404346	0.853324	0.169981	0.278553	0.161728	0.235424	0.575249	0.441619	0.391232		0.977724
	N	10	8	10	9	10	9	10	9	10	9	9	11	11	11	9	11	11	11	11	11	9	9	9	10	10	9	8	9	9	10	11	11	11	11	11	11
SF 36 Mental summary score FU CG	Pearson Correlation	0.26314	-0.0923282	-0.23505	-0.412898	-0.59273	-.668*	-0.0168663	-0.225976	0.0219607	0.199601	0.138984	0.331766	-0.43892	-0.339789	-.866**	-0.201753	-0.291069	0.406571	-0.426038	-0.318289	-0.476834	.863**	-.715*	-0.0191601	0.203226	-0.123936	0.225159	-0.0952173	-0.0313962	-0.248312	0.124014	0.425734	-0.374675	.662*	-0.0095689	1
	Sig. (2-tailed)	0.462611	0.827866	0.513306	0.269375	0.0709427	0.0493997	0.963116	0.558787	0.951984	0.606636	0.721382	0.318899	0.176836	0.306609	0.00251165	0.551913	0.385183	0.214649	0.191367	0.340126	0.194348	0.00273289	0.0302842	0.958103	0.573354	0.750728	0.591879	0.807484	0.936093	0.489088	0.716391	0.191718	0.256248	0.0264689	0.977724
	N	10	8	10	9	10	9	10	9	10	9	9	11	11	11	9	11	11	11	11	11	9	9	9	10	10	9	8	9	9	10	11	11	11	11	11	11
**. Correlation is significant at the 0.01 level (2-tailed).
*. Correlation is significant at the 0.05 level (2-tailed).

## Sheet: Sheet4
Correlations
		IADL BL Pt	MLHF BL Pt	SCHFI Maintenance BL	SCHFI Management BL	SCHFI Confidence BL	PHQ BL PT	CICS BL pt	Dyadic Coping Index PT BL	MPDQ BL PT	SF 36 Physical summary score PT BL	SF 36 Mental summary score BL PT	IADL FU Pt	MLHF FU pt	SCHFI Maintenance FU	SCHFI Management FU	SCHFI Confidence FU	PHQ FU PT	CICS FU pt	Dyadic Coping Index FU PT	MPDQ FU PT	SF 36 Physical summary score FU PT	SF 36 Mental summary score FU PT	CRA BL pt	CICS BL cg	Dyadic Coping Index BL CG	PHQ BL CG	MPDQ BL CG	SF 36 Physical summary score BL CG	SF 36 Mental summary score BL CG	CRA FU pt	CICS FU cg	Dyadic Coping Index FU CG	PHQ FU CG	MPDQ FU CG	SF 36 Physical summary score FU CG	SF 36 Mental summary score FU CG
IADL BL Pt	Pearson Correlation	1	-0.17514	-0.261794	-0.137038	-.709**	-0.0220676	-0.1781	-0.27269	-0.0115588	0.263702	0.268608	.795**	0.0352009	-0.210935	-0.260177	-.813**	-0.128444	-0.204926	-0.162631	-0.306308	-0.0817414	0.448478	-0.055759	0.533657	0.0321727	-0.390054	0.236483	0.56831	-.765**	0.310816	-0.155431	0.0917312	0.134427	0.0589365	0.202802	0.26314
	Sig. (2-tailed)		0.628417	0.387577	0.671061	0.00661114	0.945728	0.560479	0.391164	0.970104	0.407573	0.398575	0.00595486	0.923093	0.558567	0.498967	0.00426538	0.723618	0.57008	0.653506	0.389359	0.834402	0.225981	0.878406	0.0603407	0.916902	0.210034	0.510666	0.0538657	0.00373201	0.415595	0.66809	0.801018	0.711198	0.871523	0.574171	0.462611
	N	13	10	13	12	13	12	13	12	13	12	12	10	10	10	9	10	10	10	10	10	9	9	10	13	13	12	10	12	12	9	10	10	10	10	10	10
MLHF BL Pt	Pearson Correlation	-0.17514	1	-0.170081	-0.0309544	0.20678	.842**	-0.538194	-0.0943192	0.0730104	-.771*	0.642771	-0.260001	.894**	-0.433495	0.540115	0.178077	.787*	-0.483113	-0.504809	0.13397	-0.382069	-0.0425214	0.63527	-.734*	-0.240963	0.605649	-.799**	-0.478631	0.46374	.749*	-.725*	-0.548326	0.485164	-0.594989	-0.354504	-0.0923282
	Sig. (2-tailed)	0.628417		0.638525	0.936991	0.566519	0.00439301	0.108531	0.809273	0.841138	0.0150045	0.0618814	0.534022	0.00276516	0.283283	0.210742	0.673096	0.0204124	0.225241	0.201992	0.751796	0.350284	0.920368	0.0905378	0.0156023	0.502448	0.0634999	0.00984442	0.192432	0.208627	0.0325222	0.0416846	0.159377	0.222987	0.119725	0.388894	0.827866
	N	10	10	10	9	10	9	10	9	10	9	9	8	8	8	7	8	8	8	8	8	8	8	8	10	10	10	9	9	9	8	8	8	8	8	8	8
SCHFI Maintenance BL	Pearson Correlation	-0.261794	-0.170081	1	.600*	0.133721	0.0200086	-0.265561	-0.188841	-0.392866	0.143012	-.831**	0.154167	-0.206499	.757*	0.49332	0.186164	0.337736	-0.458728	0.429394	-0.187166	.682*	-0.175675	-0.2768	0.0135822	-0.294458	0.279092	-0.488843	0.0422185	0.146432	-0.426947	0.111945	-0.35843	-0.0544595	-0.32662	0.468509	-0.23505
	Sig. (2-tailed)	0.387577	0.638525		0.039157	0.663184	0.950786	0.380532	0.556673	0.184201	0.657479	0.000803859	0.670661	0.567058	0.0112025	0.177174	0.60659	0.339864	0.182369	0.21557	0.604618	0.0429081	0.651194	0.438798	0.964874	0.328771	0.379686	0.151639	0.896349	0.649745	0.251754	0.758166	0.309137	0.881223	0.356985	0.172016	0.513306
	N	13	10	13	12	13	12	13	12	13	12	12	10	10	10	9	10	10	10	10	10	9	9	10	13	13	12	10	12	12	9	10	10	10	10	10	10
SCHFI Management BL	Pearson Correlation	-0.137038	-0.0309544	.600*	1	0.390827	0.322939	-.608*	-0.0558792	-0.102843	-0.118428	-0.302486	0.241121	0.0292991	0.314573	0.544917	0.183154	0.636952	-0.41284	.741*	0.252693	0.377427	-0.350507	0.196717	-0.0688783	-0.376306	0.339942	-0.652768	-0.0540456	0.249369	0.00460963	-0.493311	-0.260977	0.145388	-0.475496	0.398137	-0.412898
	Sig. (2-tailed)	0.671061	0.936991	0.039157		0.209053	0.30591	0.0358917	0.870374	0.750445	0.72874	0.365935	0.531972	0.940355	0.409678	0.129226	0.637156	0.065059	0.269448	0.0223568	0.511829	0.356658	0.394643	0.58595	0.831563	0.22796	0.306377	0.056655	0.874598	0.459616	0.991357	0.177182	0.4976	0.708986	0.195781	0.288565	0.269375
	N	12	9	12	12	12	12	12	11	12	11	11	9	9	9	9	9	9	9	9	9	8	8	10	12	12	11	9	11	11	8	9	9	9	9	9	9
SCHFI Confidence BL	Pearson Correlation	-.709**	0.20678	0.133721	0.390827	1	0.261343	0.0460367	0.0933974	-0.238576	-0.21374	-0.00325071	-.703*	0.191831	-0.0479917	0.519914	.847**	0.407767	-0.061851	0.325964	0.429445	-0.164351	-0.530531	0.586459	-0.386725	-0.417151	.595*	-0.356615	-0.275363	.598*	0.177289	-0.0874965	-0.0493928	0.331245	-0.31039	-0.00465747	-0.59273
	Sig. (2-tailed)	0.00661114	0.566519	0.663184	0.209053		0.411935	0.881286	0.772807	0.432477	0.504751	0.992	0.0233498	0.595474	0.89526	0.151364	0.00200554	0.242114	0.865217	0.358009	0.215509	0.672632	0.141713	0.0747511	0.191769	0.156147	0.0411535	0.311773	0.386351	0.0400948	0.648156	0.81006	0.892216	0.34981	0.382742	0.989812	0.0709427
	N	13	10	13	12	13	12	13	12	13	12	12	10	10	10	9	10	10	10	10	10	9	9	10	13	13	12	10	12	12	9	10	10	10	10	10	10
PHQ BL PT	Pearson Correlation	-0.0220676	.842**	0.0200086	0.322939	0.261343	1	-.732**	0.206083	0.0572719	-.615*	0.403085	-0.0958321	.815**	-0.173226	0.583543	0.127973	.859**	-0.451582	0.0960427	0.206219	0.0643479	-0.702113	0.440476	-0.535182	-0.268119	0.229343	-.850**	-0.456559	0.384427	0.49526	-.687*	-0.566262	0.25052	-0.641345	0.110939	-.668*
	Sig. (2-tailed)	0.945728	0.00439301	0.950786	0.30591	0.411935		0.0067778	0.543223	0.859672	0.0439318	0.218987	0.80626	0.00747972	0.655813	0.0990352	0.742828	0.00300971	0.22239	0.805841	0.594499	0.87968	0.0521991	0.202647	0.0729665	0.399467	0.497539	0.00370656	0.158069	0.243075	0.212062	0.0407345	0.111946	0.515589	0.0626509	0.776302	0.0493997
	N	12	9	12	12	12	12	12	11	12	11	11	9	9	9	9	9	9	9	9	9	8	8	10	12	12	11	9	11	11	8	9	9	9	9	9	9
CICS BL pt	Pearson Correlation	-0.1781	-0.538194	-0.265561	-.608*	0.0460367	-.732**	1	0.109411	0.0530974	.626*	-0.236173	-0.48043	-0.36366	0.184313	-0.35111	0.180141	-.714*	0.546778	-0.00239573	-0.0309137	0.140295	-0.260493	-0.272708	0.300859	0.404471	-0.295086	.763*	0.209641	-0.163297	-0.404977	.687*	0.325394	-0.26665	0.483854	-0.283542	-0.0168663
	Sig. (2-tailed)	0.560479	0.108531	0.380532	0.0358917	0.881286	0.0067778		0.734997	0.863221	0.0294445	0.459906	0.159883	0.301613	0.610236	0.35419	0.618483	0.0202936	0.101932	0.994759	0.932441	0.71884	0.498427	0.445871	0.317864	0.170425	0.351786	0.0101996	0.513148	0.612086	0.279587	0.0281817	0.3589	0.456438	0.156496	0.427259	0.963116
	N	13	10	13	12	13	12	13	12	13	12	12	10	10	10	9	10	10	10	10	10	9	9	10	13	13	12	10	12	12	9	10	10	10	10	10	10
Dyadic Coping Index PT BL	Pearson Correlation	-0.27269	-0.0943192	-0.188841	-0.0558792	0.0933974	0.206083	0.109411	1	.683*	-0.0294581	0.0608706	-0.485371	-0.124192	-0.0561409	0.0361932	0.619008	0.0694564	0.619396	0.609851	.782*	-0.0757519	-0.463869	-0.131756	-0.156283	0.514656	-0.157128	-0.134455	-0.523665	0.267976	-0.162822	-0.202645	0.224381	-0.261101	0.0858994	-0.152405	-0.225976
	Sig. (2-tailed)	0.391164	0.809273	0.556673	0.870374	0.772807	0.543223	0.734997		0.0144571	0.927589	0.850939	0.185342	0.750228	0.885931	0.932197	0.0754953	0.859072	0.0752591	0.0811981	0.0128608	0.858508	0.246958	0.735442	0.62765	0.086884	0.644517	0.730183	0.0805714	0.399729	0.700062	0.601042	0.561641	0.497389	0.82608	0.69547	0.558787
	N	12	9	12	11	12	11	12	12	12	12	12	9	9	9	8	9	9	9	9	9	8	8	9	12	12	11	9	12	12	8	9	9	9	9	9	9
MPDQ BL PT	Pearson Correlation	-0.0115588	0.0730104	-0.392866	-0.102843	-0.238576	0.0572719	0.0530974	.683*	1	-0.272575	0.32259	-0.370422	0.00449945	-0.387881	-0.251954	0.101136	-0.205632	0.529237	-0.12629	0.4362	-0.216065	-0.312347	0.0666036	-0.194777	0.512168	-0.239865	-0.0579494	-0.370974	0.0350178	0.221719	-0.447063	-0.0512264	-0.187203	-0.00908171	-.637*	0.0219607
	Sig. (2-tailed)	0.970104	0.841138	0.184201	0.750445	0.432477	0.859672	0.863221	0.0144571		0.391373	0.306463	0.29203	0.990158	0.268056	0.513106	0.781013	0.568722	0.115698	0.728104	0.207578	0.576602	0.413179	0.854949	0.52369	0.0735501	0.452709	0.873661	0.235152	0.913964	0.566414	0.195185	0.888236	0.604545	0.980135	0.0477252	0.951984
	N	13	10	13	12	13	12	13	12	13	12	12	10	10	10	9	10	10	10	10	10	9	9	10	13	13	12	10	12	12	9	10	10	10	10	10	10
SF 36 Physical summary score PT BL	Pearson Correlation	0.263702	-.771*	0.143012	-0.118428	-0.21374	-.615*	.626*	-0.0294581	-0.272575	1	-0.550002	0.273607	-.706*	0.665176	-0.344537	-0.0254915	-0.551177	0.469875	0.575912	-0.0316795	0.370046	0.0927297	-.764*	.594*	0.288089	-0.426743	0.65951	0.457327	-0.422264	-.885**	.838**	0.617569	-0.555722	.687*	0.513673	0.199601
	Sig. (2-tailed)	0.407573	0.0150045	0.657479	0.72874	0.504751	0.0439318	0.0294445	0.927589	0.391373		0.0639248	0.476224	0.0334152	0.0505689	0.403295	0.948097	0.124005	0.201866	0.104618	0.935517	0.366902	0.827126	0.0165594	0.0415023	0.363853	0.190553	0.0532936	0.134963	0.171492	0.00350504	0.00476419	0.0763741	0.120294	0.0409054	0.157211	0.606636
	N	12	9	12	11	12	11	12	12	12	12	12	9	9	9	8	9	9	9	9	9	8	8	9	12	12	11	9	12	12	8	9	9	9	9	9	9
SF 36 Mental summary score BL PT	Pearson Correlation	0.268608	0.642771	-.831**	-0.302486	-0.00325071	0.403085	-0.236173	0.0608706	0.32259	-0.550002	1	-0.0839722	0.556049	-.867**	-0.186235	-0.226827	0.0794108	0.0707898	-0.495635	0.212382	-.778*	0.16467	0.54738	-0.340342	-0.0356196	0.103939	-0.0495998	-0.257328	0.114548	.843**	-0.562901	0.0443732	0.371977	-0.096627	-0.511545	0.138984
	Sig. (2-tailed)	0.398575	0.0618814	0.000803859	0.365935	0.992	0.218987	0.459906	0.850939	0.306463	0.0639248		0.829935	0.12003	0.00248907	0.658799	0.557268	0.839073	0.856389	0.174834	0.583274	0.0229041	0.69678	0.127157	0.279037	0.912491	0.761033	0.899163	0.419415	0.722978	0.00854331	0.114569	0.909752	0.324242	0.804678	0.159234	0.721382
	N	12	9	12	11	12	11	12	12	12	12	12	9	9	9	8	9	9	9	9	9	8	8	9	12	12	11	9	12	12	8	9	9	9	9	9	9
IADL FU Pt	Pearson Correlation	.795**	-0.260001	0.154167	0.241121	-.703*	-0.0958321	-0.48043	-0.485371	-0.370422	0.273607	-0.0839722	1	-0.152199	0.201385	-0.337841	-.686*	-0.0793974	-0.193492	0.140782	-0.0499384	0.0823846	0.628015	-0.420581	0.570899	-0.0719391	-0.415444	0.19229	0.567588	-.684*	-0.212675	0.140099	0.283997	-0.169599	0.203142	0.537518	0.331766
	Sig. (2-tailed)	0.00595486	0.534022	0.670661	0.531972	0.0233498	0.80626	0.159883	0.185342	0.29203	0.476224	0.829935		0.65506	0.552653	0.373901	0.0196949	0.816499	0.568642	0.679697	0.884071	0.833114	0.0701357	0.25966	0.0847677	0.843445	0.266135	0.648245	0.110922	0.0422445	0.55525	0.681181	0.397357	0.618106	0.549118	0.0881363	0.318899
	N	10	8	10	9	10	9	10	9	10	9	9	11	11	11	9	11	11	11	11	11	9	9	9	10	10	9	8	9	9	10	11	11	11	11	11	11
MLHF FU pt	Pearson Correlation	0.0352009	.894**	-0.206499	0.0292991	0.191831	.815**	-0.36366	-0.124192	0.00449945	-.706*	0.556049	-0.152199	1	0.0908913	0.609944	-0.185684	0.525515	-.604*	0.0300742	0.433679	-0.156224	-0.325249	0.643117	-0.599735	-0.232648	0.435796	-.789*	-0.406425	0.381564	.660*	-0.565778	-0.503857	0.517316	-.748**	-0.412393	-0.43892
	Sig. (2-tailed)	0.923093	0.00276516	0.567058	0.940355	0.595474	0.00747972	0.301613	0.750228	0.990158	0.0334152	0.12003	0.65506		0.790413	0.0811389	0.584634	0.0968796	0.0491058	0.930055	0.182664	0.688145	0.393074	0.0616962	0.0668399	0.517744	0.240979	0.0200063	0.277706	0.310923	0.0377911	0.0696515	0.114055	0.103168	0.00811802	0.207518	0.176836
	N	10	8	10	9	10	9	10	9	10	9	9	11	11	11	9	11	11	11	11	11	9	9	9	10	10	9	8	9	9	10	11	11	11	11	11	11
SCHFI Maintenance FU	Pearson Correlation	-0.210935	-0.433495	.757*	0.314573	-0.0479917	-0.173226	0.184313	-0.0561409	-0.387881	0.665176	-.867**	0.201385	0.0908913	1	0.348268	-0.071712	-0.0573871	-0.268458	.686*	0.524193	0.646045	-0.196098	-0.611614	0.176109	0.322159	-0.349558	0.0466027	0.0400497	0.0873832	-0.527852	0.320758	0.0608083	-0.0618401	-0.253711	0.151072	-0.339789
	Sig. (2-tailed)	0.558567	0.283283	0.0112025	0.409678	0.89526	0.655813	0.610236	0.885931	0.268056	0.0505689	0.00248907	0.552653	0.790413		0.358369	0.834037	0.866903	0.424758	0.0197444	0.0978764	0.0601381	0.613094	0.0800803	0.626489	0.363976	0.356469	0.912746	0.91852	0.823113	0.116832	0.336182	0.859034	0.856664	0.451574	0.65748	0.306609
	N	10	8	10	9	10	9	10	9	10	9	9	11	11	11	9	11	11	11	11	11	9	9	9	10	10	9	8	9	9	10	11	11	11	11	11	11
SCHFI Management FU	Pearson Correlation	-0.260177	0.540115	0.49332	0.544917	0.519914	0.583543	-0.35111	0.0361932	-0.251954	-0.344537	-0.186235	-0.337841	0.609944	0.348268	1	0.440941	.833**	-.812**	0.347094	0.158826	0.300854	-.807*	0.44546	-0.3842	-0.276664	0.599829	-.819*	-0.325915	0.503156	0.403105	-0.483514	-0.648381	0.654307	-.882**	0.0719796	-.866**
	Sig. (2-tailed)	0.498967	0.210742	0.177174	0.129226	0.151364	0.0990352	0.35419	0.932197	0.513106	0.403295	0.658799	0.373901	0.0811389	0.358369		0.234832	0.00534387	0.00787321	0.360102	0.683168	0.469014	0.0153611	0.229502	0.30731	0.471108	0.115971	0.0242644	0.430804	0.203717	0.322065	0.18728	0.0589128	0.0558762	0.00164502	0.853996	0.00251165
	N	9	7	9	9	9	9	9	8	9	8	8	9	9	9	9	9	9	9	9	9	8	8	9	9	9	8	7	8	8	8	9	9	9	9	9	9
SCHFI Confidence FU	Pearson Correlation	-.813**	0.178077	0.186164	0.183154	.847**	0.127973	0.180141	0.619008	0.101136	-0.0254915	-0.226827	-.686*	-0.185684	-0.071712	0.440941	1	0.362135	0.204607	0.109717	0.0417139	-0.218127	-0.318078	0.218367	-0.476508	0.0881626	0.479555	-0.376168	-0.577555	.775*	-0.148366	-0.101841	0.029696	0.1359	-0.0622303	0.0647132	-0.201753
	Sig. (2-tailed)	0.00426538	0.673096	0.60659	0.637156	0.00200554	0.742828	0.618483	0.0754953	0.781013	0.948097	0.557268	0.0196949	0.584634	0.834037	0.234832		0.27377	0.54618	0.748112	0.903078	0.572879	0.404192	0.572447	0.163816	0.808636	0.191451	0.358397	0.103401	0.0140876	0.682499	0.765739	0.930932	0.690321	0.855768	0.850068	0.551913
	N	10	8	10	9	10	9	10	9	10	9	9	11	11	11	9	11	11	11	11	11	9	9	9	10	10	9	8	9	9	10	11	11	11	11	11	11
PHQ FU PT	Pearson Correlation	-0.128444	.787*	0.337736	0.636952	0.407767	.859**	-.714*	0.0694564	-0.205632	-0.551177	0.0794108	-0.0793974	0.525515	-0.0573871	.833**	0.362135	1	-.612*	0.0803158	0.0407512	-0.109701	-0.149081	0.486159	-0.534603	-0.454498	.686*	-.912**	-0.439441	0.521614	0.410226	-.650*	-0.506747	0.467539	-.638*	0.219809	-0.291069
	Sig. (2-tailed)	0.723618	0.0204124	0.339864	0.065059	0.242114	0.00300971	0.0202936	0.859072	0.568722	0.124005	0.839073	0.816499	0.0968796	0.866903	0.00534387	0.27377		0.0453061	0.814408	0.905306	0.778748	0.701863	0.184523	0.11137	0.186957	0.0411699	0.00157223	0.236615	0.149793	0.239007	0.0302885	0.111658	0.147037	0.0345454	0.516059	0.385183
	N	10	8	10	9	10	9	10	9	10	9	9	11	11	11	9	11	11	11	11	11	9	9	9	10	10	9	8	9	9	10	11	11	11	11	11	11
CICS FU pt	Pearson Correlation	-0.204926	-0.483113	-0.458728	-0.41284	-0.061851	-0.451582	0.546778	0.619396	0.529237	0.469875	0.0707898	-0.193492	-.604*	-0.268458	-.812**	0.204607	-.612*	1	-0.0538591	-0.0618783	-0.201331	0.0947454	-0.489116	0.0896195	0.603282	-0.541634	0.603358	-0.188423	0.0254403	-0.551576	0.385767	0.597046	-.696*	.807**	-0.0577523	0.406571
	Sig. (2-tailed)	0.57008	0.225241	0.182369	0.269448	0.865217	0.22239	0.101932	0.0752591	0.115698	0.201866	0.856389	0.568642	0.0491058	0.424758	0.00787321	0.54618	0.0453061		0.875028	0.856576	0.603455	0.808424	0.181467	0.805524	0.0648232	0.132016	0.113277	0.627324	0.948201	0.0983567	0.241296	0.0524598	0.0173939	0.00266016	0.866063	0.214649
	N	10	8	10	9	10	9	10	9	10	9	9	11	11	11	9	11	11	11	11	11	9	9	9	10	10	9	8	9	9	10	11	11	11	11	11	11
Dyadic Coping Index FU PT	Pearson Correlation	-0.162631	-0.504809	0.429394	.741*	0.325964	0.0960427	-0.00239573	0.609851	-0.12629	0.575912	-0.495635	0.140782	0.0300742	.686*	0.347094	0.109717	0.0803158	-0.0538591	1	.639*	0.320461	-0.288078	-0.288442	0.279752	0.127275	-0.121153	-0.13689	-0.104769	0.17204	-0.340712	0.103092	0.299435	-0.0427354	-0.164398	0.246335	-0.426038
	Sig. (2-tailed)	0.653506	0.201992	0.21557	0.0223568	0.358009	0.805841	0.994759	0.0811981	0.728104	0.104618	0.174834	0.679697	0.930055	0.0197444	0.360102	0.748112	0.814408	0.875028		0.0342118	0.400482	0.452217	0.45162	0.433729	0.726052	0.756187	0.746519	0.788508	0.658052	0.335352	0.762932	0.37103	0.900715	0.629074	0.465275	0.191367
	N	10	8	10	9	10	9	10	9	10	9	9	11	11	11	9	11	11	11	11	11	9	9	9	10	10	9	8	9	9	10	11	11	11	11	11	11
MPDQ FU PT	Pearson Correlation	-0.306308	0.13397	-0.187166	0.252693	0.429445	0.206219	-0.0309137	.782*	0.4362	-0.0316795	0.212382	-0.0499384	0.433679	0.524193	0.158826	0.0417139	0.0407512	-0.0618783	.639*	1	-0.51076	-0.0184776	0.12048	-0.44773	0.484582	0.0918954	-0.238025	-.697*	0.653597	0.034608	-0.241051	0.306413	0.207832	-0.363445	-0.356221	-0.318289
	Sig. (2-tailed)	0.389359	0.751796	0.604618	0.511829	0.215509	0.594499	0.932441	0.0128608	0.207578	0.935517	0.583274	0.884071	0.182664	0.0978764	0.683168	0.903078	0.905306	0.856576	0.0342118		0.159984	0.962368	0.757511	0.194438	0.155782	0.814105	0.570273	0.0369641	0.0562347	0.924386	0.475203	0.35943	0.539731	0.271908	0.282261	0.340126
	N	10	8	10	9	10	9	10	9	10	9	9	11	11	11	9	11	11	11	11	11	9	9	9	10	10	9	8	9	9	10	11	11	11	11	11	11
SF 36 Physical summary score FU PT	Pearson Correlation	-0.0817414	-0.382069	.682*	0.377427	-0.164351	0.0643479	0.140295	-0.0757519	-0.216065	0.370046	-.778*	0.0823846	-0.156224	0.646045	0.300854	-0.218127	-0.109701	-0.201331	0.320461	-0.51076	1	-0.6008	-0.408087	0.34883	-0.0753839	-0.418191	0.0352678	0.316865	-0.292421	-0.387805	0.411305	-0.466144	-0.370637	-0.134092	0.327549	-0.476834
	Sig. (2-tailed)	0.834402	0.350284	0.0429081	0.356658	0.672632	0.87968	0.71884	0.858508	0.576602	0.366902	0.0229041	0.833114	0.688145	0.0601381	0.469014	0.572879	0.778748	0.603455	0.400482	0.159984		0.0870899	0.315544	0.357541	0.847155	0.302515	0.933928	0.444448	0.482164	0.302404	0.271413	0.205963	0.326126	0.73089	0.389538	0.194348
	N	9	8	9	8	9	8	9	8	9	8	8	9	9	9	8	9	9	9	9	9	9	9	8	9	9	8	8	8	8	9	9	9	9	9	9	9
SF 36 Mental summary score FU PT	Pearson Correlation	0.448478	-0.0425214	-0.175675	-0.350507	-0.530531	-0.702113	-0.260493	-0.463869	-0.312347	0.0927297	0.16467	0.628015	-0.325249	-0.196098	-.807*	-0.318078	-0.149081	0.0947454	-0.288078	-0.0184776	-0.6008	1	-0.429776	0.131662	-0.0131476	0.0152484	0.166169	0.18802	-0.217049	-0.120565	0.0621774	0.578226	-0.0570823	0.466822	0.147818	.863**
	Sig. (2-tailed)	0.225981	0.920368	0.651194	0.394643	0.141713	0.0521991	0.498427	0.246958	0.413179	0.827126	0.69678	0.0701357	0.393074	0.613094	0.0153611	0.404192	0.701863	0.808424	0.452217	0.962368	0.0870899		0.2879	0.735625	0.97322	0.971414	0.694121	0.655682	0.605634	0.757342	0.873741	0.102905	0.884028	0.205215	0.704298	0.00273289
	N	9	8	9	8	9	8	9	8	9	8	8	9	9	9	8	9	9	9	9	9	9	9	8	9	9	8	8	8	8	9	9	9	9	9	9	9
CRA BL pt	Pearson Correlation	-0.055759	0.63527	-0.2768	0.196717	0.586459	0.440476	-0.272708	-0.131756	0.0666036	-.764*	0.54738	-0.420581	0.643117	-0.611614	0.44546	0.218367	0.486159	-0.489116	-0.288442	0.12048	-0.408087	-0.429776	1	-0.234762	-0.500436	.758*	-0.368263	0.0633436	0.103358	.953**	-0.663149	-0.392479	.816**	-.670*	-0.314187	-.715*
	Sig. (2-tailed)	0.878406	0.0905378	0.438798	0.58595	0.0747511	0.202647	0.445871	0.735442	0.854949	0.0165594	0.127157	0.25966	0.0616962	0.0800803	0.229502	0.572447	0.184523	0.181467	0.45162	0.757511	0.315544	0.2879		0.513837	0.140711	0.0178292	0.369395	0.871388	0.791306	0.000249348	0.0515331	0.296102	0.00734868	0.0483366	0.410284	0.0302842
	N	10	8	10	10	10	10	10	9	10	9	9	9	9	9	9	9	9	9	9	9	8	8	10	10	10	9	8	9	9	8	9	9	9	9	9	9
CICS BL cg	Pearson Correlation	0.533657	-.734*	0.0135822	-0.0688783	-0.386725	-0.535182	0.300859	-0.156283	-0.194777	.594*	-0.340342	0.570899	-0.599735	0.176109	-0.3842	-0.476508	-0.534603	0.0896195	0.279752	-0.44773	0.34883	0.131662	-0.234762	1	0.0789669	-0.411439	.684*	.874**	-.875**	-0.309946	0.618509	0.406238	-0.192398	0.450963	0.54883	-0.0191601
	Sig. (2-tailed)	0.0603407	0.0156023	0.964874	0.831563	0.191769	0.0729665	0.317864	0.62765	0.52369	0.0415023	0.279037	0.0847677	0.0668399	0.626489	0.30731	0.163816	0.11137	0.805524	0.433729	0.194438	0.357541	0.735625	0.513837		0.797619	0.183907	0.0292861	0.00019976	0.00019132	0.416971	0.0566194	0.244056	0.594366	0.190843	0.100393	0.958103
	N	13	10	13	12	13	12	13	12	13	12	12	10	10	10	9	10	10	10	10	10	9	9	10	13	13	12	10	12	12	9	10	10	10	10	10	10
Dyadic Coping Index BL CG	Pearson Correlation	0.0321727	-0.240963	-0.294458	-0.376306	-0.417151	-0.268119	0.404471	0.514656	0.512168	0.288089	-0.0356196	-0.0719391	-0.232648	0.322159	-0.276664	0.0881626	-0.454498	0.603282	0.127275	0.484582	-0.0753839	-0.0131476	-0.500436	0.0789669	1	-.640*	0.519338	-0.237368	-0.0540179	-0.457523	0.193726	0.402958	-0.286987	0.362259	-0.191494	0.203226
	Sig. (2-tailed)	0.916902	0.502448	0.328771	0.22796	0.156147	0.399467	0.170425	0.086884	0.0735501	0.363853	0.912491	0.843445	0.517744	0.363976	0.471108	0.808636	0.186957	0.0648232	0.726052	0.155782	0.847155	0.97322	0.140711	0.797619		0.0250769	0.123954	0.457569	0.867581	0.215604	0.591773	0.248253	0.421416	0.303619	0.596132	0.573354
	N	13	10	13	12	13	12	13	12	13	12	12	10	10	10	9	10	10	10	10	10	9	9	10	13	13	12	10	12	12	9	10	10	10	10	10	10
PHQ BL CG	Pearson Correlation	-0.390054	0.605649	0.279092	0.339942	.595*	0.229343	-0.295086	-0.157128	-0.239865	-0.426743	0.103939	-0.415444	0.435796	-0.349558	0.599829	0.479555	.686*	-0.541634	-0.121153	0.0918954	-0.418191	0.0152484	.758*	-0.411439	-.640*	1	-.815**	-0.217515	0.454482	.789*	-0.520903	-0.348509	.682*	-0.56076	-0.317979	-0.123936
	Sig. (2-tailed)	0.210034	0.0634999	0.379686	0.306377	0.0411535	0.497539	0.351786	0.644517	0.452709	0.190553	0.761033	0.266135	0.240979	0.356469	0.115971	0.191451	0.0411699	0.132016	0.756187	0.814105	0.302515	0.971414	0.0178292	0.183907	0.0250769		0.00748254	0.520558	0.160211	0.0199796	0.150449	0.358014	0.0431034	0.116259	0.404346	0.750728
	N	12	10	12	11	12	11	12	11	12	11	11	9	9	9	8	9	9	9	9	9	8	8	9	12	12	12	9	11	11	8	9	9	9	9	9	9
MPDQ BL CG	Pearson Correlation	0.236483	-.799**	-0.488843	-0.652768	-0.356615	-.850**	.763*	-0.134455	-0.0579494	0.65951	-0.0495998	0.19229	-.789*	0.0466027	-.819*	-0.376168	-.912**	0.603358	-0.13689	-0.238025	0.0352678	0.166169	-0.368263	.684*	0.519338	-.815**	1	0.586363	-0.640525	-0.413494	.817*	0.627032	-0.407553	.787*	0.0785495	0.225159
	Sig. (2-tailed)	0.510666	0.00984442	0.151639	0.056655	0.311773	0.00370656	0.0101996	0.730183	0.873661	0.0532936	0.899163	0.648245	0.0200063	0.912746	0.0242644	0.358397	0.00157223	0.113277	0.746519	0.570273	0.933928	0.694121	0.369395	0.0292861	0.123954	0.00748254		0.0970184	0.0630964	0.308539	0.0132497	0.0961288	0.316239	0.0205356	0.853324	0.591879
	N	10	9	10	9	10	9	10	9	10	9	9	8	8	8	7	8	8	8	8	8	8	8	8	10	10	9	10	9	9	8	8	8	8	8	8	8
SF 36 Physical summary score BL CG	Pearson Correlation	0.56831	-0.478631	0.0422185	-0.0540456	-0.275363	-0.456559	0.209641	-0.523665	-0.370974	0.457327	-0.257328	0.567588	-0.406425	0.0400497	-0.325915	-0.577555	-0.439441	-0.188423	-0.104769	-.697*	0.316865	0.18802	0.0633436	.874**	-0.237368	-0.217515	0.586363	1	-.894**	-0.0920524	0.518407	0.166337	-0.00335751	0.238987	0.500494	-0.0952173
	Sig. (2-tailed)	0.0538657	0.192432	0.896349	0.874598	0.386351	0.158069	0.513148	0.0805714	0.235152	0.134963	0.419415	0.110922	0.277706	0.91852	0.430804	0.103401	0.236615	0.627324	0.788508	0.0369641	0.444448	0.655682	0.871388	0.00019976	0.457569	0.520558	0.0970184		8.61855e-05	0.828374	0.152764	0.668856	0.99316	0.535721	0.169981	0.807484
	N	12	9	12	11	12	11	12	12	12	12	12	9	9	9	8	9	9	9	9	9	8	8	9	12	12	11	9	12	12	8	9	9	9	9	9	9
SF 36 Mental summary score BL CG	Pearson Correlation	-.765**	0.46374	0.146432	0.249369	.598*	0.384427	-0.163297	0.267976	0.0350178	-0.422264	0.114548	-.684*	0.381564	0.0873832	0.503156	.775*	0.521614	0.0254403	0.17204	0.653597	-0.292421	-0.217049	0.103358	-.875**	-0.0540179	0.454482	-0.640525	-.894**	1	0.0518818	-0.393258	-0.178988	0.149003	-0.316534	-0.405773	-0.0313962
	Sig. (2-tailed)	0.00373201	0.208627	0.649745	0.459616	0.0400948	0.243075	0.612086	0.399729	0.913964	0.171492	0.722978	0.0422445	0.310923	0.823113	0.203717	0.0140876	0.149793	0.948201	0.658052	0.0562347	0.482164	0.605634	0.791306	0.00019132	0.867581	0.160211	0.0630964	8.61855e-05		0.902896	0.295058	0.644963	0.702014	0.406604	0.278553	0.936093
	N	12	9	12	11	12	11	12	12	12	12	12	9	9	9	8	9	9	9	9	9	8	8	9	12	12	11	9	12	12	8	9	9	9	9	9	9
CRA FU pt	Pearson Correlation	0.310816	.749*	-0.426947	0.00460963	0.177289	0.49526	-0.404977	-0.162822	0.221719	-.885**	.843**	-0.212675	.660*	-0.527852	0.403105	-0.148366	0.410226	-0.551576	-0.340712	0.034608	-0.387805	-0.120565	.953**	-0.309946	-0.457523	.789*	-0.413494	-0.0920524	0.0518818	1	-.781**	-0.465867	.828**	-0.627201	-0.478583	-0.248312
	Sig. (2-tailed)	0.415595	0.0325222	0.251754	0.991357	0.648156	0.212062	0.279587	0.700062	0.566414	0.00350504	0.00854331	0.55525	0.0377911	0.116832	0.322065	0.682499	0.239007	0.0983567	0.335352	0.924386	0.302404	0.757342	0.000249348	0.416971	0.215604	0.0199796	0.308539	0.828374	0.902896		0.00766152	0.174777	0.00310375	0.0522597	0.161728	0.489088
	N	9	8	9	8	9	8	9	8	9	8	8	10	10	10	8	10	10	10	10	10	9	9	8	9	9	8	8	8	8	10	10	10	10	10	10	10
CICS FU cg	Pearson Correlation	-0.155431	-.725*	0.111945	-0.493311	-0.0874965	-.687*	.687*	-0.202645	-0.447063	.838**	-0.562901	0.140099	-0.565778	0.320758	-0.483514	-0.101841	-.650*	0.385767	0.103092	-0.241051	0.411305	0.0621774	-0.663149	0.618509	0.193726	-0.520903	.817*	0.518407	-0.393258	-.781**	1	0.436818	-0.56375	.663*	0.390231	0.124014
	Sig. (2-tailed)	0.66809	0.0416846	0.758166	0.177182	0.81006	0.0407345	0.0281817	0.601042	0.195185	0.00476419	0.114569	0.681181	0.0696515	0.336182	0.18728	0.765739	0.0302885	0.241296	0.762932	0.475203	0.271413	0.873741	0.0515331	0.0566194	0.591773	0.150449	0.0132497	0.152764	0.295058	0.00766152		0.17916	0.0708826	0.0263164	0.235424	0.716391
	N	10	8	10	9	10	9	10	9	10	9	9	11	11	11	9	11	11	11	11	11	9	9	9	10	10	9	8	9	9	10	11	11	11	11	11	11
Dyadic Coping Index FU CG	Pearson Correlation	0.0917312	-0.548326	-0.35843	-0.260977	-0.0493928	-0.566262	0.325394	0.224381	-0.0512264	0.617569	0.0443732	0.283997	-0.503857	0.0608083	-0.648381	0.029696	-0.506747	0.597046	0.299435	0.306413	-0.466144	0.578226	-0.392479	0.406238	0.402958	-0.348509	0.627032	0.166337	-0.178988	-0.465867	0.436818	1	-0.291062	.681*	0.190256	0.425734
	Sig. (2-tailed)	0.801018	0.159377	0.309137	0.4976	0.892216	0.111946	0.3589	0.561641	0.888236	0.0763741	0.909752	0.397357	0.114055	0.859034	0.0589128	0.930932	0.111658	0.0524598	0.37103	0.35943	0.205963	0.102905	0.296102	0.244056	0.248253	0.358014	0.0961288	0.668856	0.644963	0.174777	0.17916		0.385197	0.0210635	0.575249	0.191718
	N	10	8	10	9	10	9	10	9	10	9	9	11	11	11	9	11	11	11	11	11	9	9	9	10	10	9	8	9	9	10	11	11	11	11	11	11
PHQ FU CG	Pearson Correlation	0.134427	0.485164	-0.0544595	0.145388	0.331245	0.25052	-0.26665	-0.261101	-0.187203	-0.555722	0.371977	-0.169599	0.517316	-0.0618401	0.654307	0.1359	0.467539	-.696*	-0.0427354	0.207832	-0.370637	-0.0570823	.816**	-0.192398	-0.286987	.682*	-0.407553	-0.00335751	0.149003	.828**	-0.56375	-0.291062	1	-.730*	-0.259136	-0.374675
	Sig. (2-tailed)	0.711198	0.222987	0.881223	0.708986	0.34981	0.515589	0.456438	0.497389	0.604545	0.120294	0.324242	0.618106	0.103168	0.856664	0.0558762	0.690321	0.147037	0.0173939	0.900715	0.539731	0.326126	0.884028	0.00734868	0.594366	0.421416	0.0431034	0.316239	0.99316	0.702014	0.00310375	0.0708826	0.385197		0.0106778	0.441619	0.256248
	N	10	8	10	9	10	9	10	9	10	9	9	11	11	11	9	11	11	11	11	11	9	9	9	10	10	9	8	9	9	10	11	11	11	11	11	11
MPDQ FU CG	Pearson Correlation	0.0589365	-0.594989	-0.32662	-0.475496	-0.31039	-0.641345	0.483854	0.0858994	-0.00908171	.687*	-0.096627	0.203142	-.748**	-0.253711	-.882**	-0.0622303	-.638*	.807**	-0.164398	-0.363445	-0.134092	0.466822	-.670*	0.450963	0.362259	-0.56076	.787*	0.238987	-0.316534	-0.627201	.663*	.681*	-.730*	1	0.287542	.662*
	Sig. (2-tailed)	0.871523	0.119725	0.356985	0.195781	0.382742	0.0626509	0.156496	0.82608	0.980135	0.0409054	0.804678	0.549118	0.00811802	0.451574	0.00164502	0.855768	0.0345454	0.00266016	0.629074	0.271908	0.73089	0.205215	0.0483366	0.190843	0.303619	0.116259	0.0205356	0.535721	0.406604	0.0522597	0.0263164	0.0210635	0.0106778		0.391232	0.0264689
	N	10	8	10	9	10	9	10	9	10	9	9	11	11	11	9	11	11	11	11	11	9	9	9	10	10	9	8	9	9	10	11	11	11	11	11	11
SF 36 Physical summary score FU CG	Pearson Correlation	0.202802	-0.354504	0.468509	0.398137	-0.00465747	0.110939	-0.283542	-0.152405	-.637*	0.513673	-0.511545	0.537518	-0.412393	0.151072	0.0719796	0.0647132	0.219809	-0.0577523	0.246335	-0.356221	0.327549	0.147818	-0.314187	0.54883	-0.191494	-0.317979	0.0785495	0.500494	-0.405773	-0.478583	0.390231	0.190256	-0.259136	0.287542	1	-0.0095689
	Sig. (2-tailed)	0.574171	0.388894	0.172016	0.288565	0.989812	0.776302	0.427259	0.69547	0.0477252	0.157211	0.159234	0.0881363	0.207518	0.65748	0.853996	0.850068	0.516059	0.866063	0.465275	0.282261	0.389538	0.704298	0.410284	0.100393	0.596132	0.404346	0.853324	0.169981	0.278553	0.161728	0.235424	0.575249	0.441619	0.391232		0.977724
	N	10	8	10	9	10	9	10	9	10	9	9	11	11	11	9	11	11	11	11	11	9	9	9	10	10	9	8	9	9	10	11	11	11	11	11	11
SF 36 Mental summary score FU CG	Pearson Correlation	0.26314	-0.0923282	-0.23505	-0.412898	-0.59273	-.668*	-0.0168663	-0.225976	0.0219607	0.199601	0.138984	0.331766	-0.43892	-0.339789	-.866**	-0.201753	-0.291069	0.406571	-0.426038	-0.318289	-0.476834	.863**	-.715*	-0.0191601	0.203226	-0.123936	0.225159	-0.0952173	-0.0313962	-0.248312	0.124014	0.425734	-0.374675	.662*	-0.0095689	1
	Sig. (2-tailed)	0.462611	0.827866	0.513306	0.269375	0.0709427	0.0493997	0.963116	0.558787	0.951984	0.606636	0.721382	0.318899	0.176836	0.306609	0.00251165	0.551913	0.385183	0.214649	0.191367	0.340126	0.194348	0.00273289	0.0302842	0.958103	0.573354	0.750728	0.591879	0.807484	0.936093	0.489088	0.716391	0.191718	0.256248	0.0264689	0.977724
	N	10	8	10	9	10	9	10	9	10	9	9	11	11	11	9	11	11	11	11	11	9	9	9	10	10	9	8	9	9	10	11	11	11	11	11	11
**. Correlation is significant at the 0.01 level (2-tailed).
*. Correlation is significant at the 0.05 level (2-tailed).

## Sheet: For paper
	Correlations
		IADL BL Pt	MLHF BL Pt	SCHFI Maintenance BL	SCHFI Management BL	SCHFI Confidence BL	PHQ BL PT	CICS BL pt	Dyadic Coping Index PT BL	MPDQ BL PT	SF 36 Physical summary score PT BL	SF 36 Mental summary score BL PT	IADL FU Pt	MLHF FU pt	SCHFI Maintenance FU	SCHFI Management FU	SCHFI Confidence FU	PHQ FU PT	CICS FU pt	Dyadic Coping Index FU PT	MPDQ FU PT	SF 36 Physical summary score FU PT	SF 36 Mental summary score FU PT	CRA BL pt	CICS BL cg	Dyadic Coping Index BL CG	PHQ BL CG	MPDQ BL CG	SF 36 Physical summary score BL CG	SF 36 Mental summary score BL CG	CRA FU pt	CICS FU cg	Dyadic Coping Index FU CG	PHQ FU CG	MPDQ FU CG	SF 36 Physical summary score FU CG	SF 36 Mental summary score FU CG
Patient Baseline	IADL BL Pt	1	-0.17514	-0.261794	-0.137038	-.709**	-0.0220676	-0.1781	-0.27269	-0.0115588	0.263702	0.268608	.795**	0.0352009	-0.210935	-0.260177	-.813**	-0.128444	-0.204926	-0.162631	-0.306308	-0.0817414	0.448478	-0.055759	0.533657	0.0321727	-0.390054	0.236483	0.56831	-.765**	0.310816	-0.155431	0.0917312	0.134427	0.0589365	0.202802	0.26314
	MLHF BL Pt	-0.17514	1	-0.170081	-0.0309544	0.20678	.842**	-0.538194	-0.0943192	0.0730104	-.771*	0.642771	-0.260001	.894**	-0.433495	0.540115	0.178077	.787*	-0.483113	-0.504809	0.13397	-0.382069	-0.0425214	0.63527	-.734*	-0.240963	0.605649	-.799**	-0.478631	0.46374	.749*	-.725*	-0.548326	0.485164	-0.594989	-0.354504	-0.0923282
	SCHFI Maintenance BL	-0.261794	-0.170081	1	.600*	0.133721	0.0200086	-0.265561	-0.188841	-0.392866	0.143012	-.831**	0.154167	-0.206499	.757*	0.49332	0.186164	0.337736	-0.458728	0.429394	-0.187166	.682*	-0.175675	-0.2768	0.0135822	-0.294458	0.279092	-0.488843	0.0422185	0.146432	-0.426947	0.111945	-0.35843	-0.0544595	-0.32662	0.468509	-0.23505
	SCHFI Management BL	-0.137038	-0.0309544	.600*	1	0.390827	0.322939	-.608*	-0.0558792	-0.102843	-0.118428	-0.302486	0.241121	0.0292991	0.314573	0.544917	0.183154	0.636952	-0.41284	.741*	0.252693	0.377427	-0.350507	0.196717	-0.0688783	-0.376306	0.339942	-0.652768	-0.0540456	0.249369	0.00460963	-0.493311	-0.260977	0.145388	-0.475496	0.398137	-0.412898
	SCHFI Confidence BL	-.709**	0.20678	0.133721	0.390827	1	0.261343	0.0460367	0.0933974	-0.238576	-0.21374	-0.00325071	-.703*	0.191831	-0.0479917	0.519914	.847**	0.407767	-0.061851	0.325964	0.429445	-0.164351	-0.530531	0.586459	-0.386725	-0.417151	.595*	-0.356615	-0.275363	.598*	0.177289	-0.0874965	-0.0493928	0.331245	-0.31039	-0.00465747	-0.59273
	PHQ BL PT	-0.0220676	.842**	0.0200086	0.322939	0.261343	1	-.732**	0.206083	0.0572719	-.615*	0.403085	-0.0958321	.815**	-0.173226	0.583543	0.127973	.859**	-0.451582	0.0960427	0.206219	0.0643479	-0.702113	0.440476	-0.535182	-0.268119	0.229343	-.850**	-0.456559	0.384427	0.49526	-.687*	-0.566262	0.25052	-0.641345	0.110939	-.668*
	CICS BL pt	-0.1781	-0.538194	-0.265561	-.608*	0.0460367	-.732**	1	0.109411	0.0530974	.626*	-0.236173	-0.48043	-0.36366	0.184313	-0.35111	0.180141	-.714*	0.546778	-0.00239573	-0.0309137	0.140295	-0.260493	-0.272708	0.300859	0.404471	-0.295086	.763*	0.209641	-0.163297	-0.404977	.687*	0.325394	-0.26665	0.483854	-0.283542	-0.0168663
	Dyadic Coping Index PT BL	-0.27269	-0.0943192	-0.188841	-0.0558792	0.0933974	0.206083	0.109411	1	.683*	-0.0294581	0.0608706	-0.485371	-0.124192	-0.0561409	0.0361932	0.619008	0.0694564	0.619396	0.609851	.782*	-0.0757519	-0.463869	-0.131756	-0.156283	0.514656	-0.157128	-0.134455	-0.523665	0.267976	-0.162822	-0.202645	0.224381	-0.261101	0.0858994	-0.152405	-0.225976
	MPDQ BL PT	-0.0115588	0.0730104	-0.392866	-0.102843	-0.238576	0.0572719	0.0530974	.683*	1	-0.272575	0.32259	-0.370422	0.00449945	-0.387881	-0.251954	0.101136	-0.205632	0.529237	-0.12629	0.4362	-0.216065	-0.312347	0.0666036	-0.194777	0.512168	-0.239865	-0.0579494	-0.370974	0.0350178	0.221719	-0.447063	-0.0512264	-0.187203	-0.00908171	-.637*	0.0219607
	SF 36 Physical summary score PT BL	0.263702	-.771*	0.143012	-0.118428	-0.21374	-.615*	.626*	-0.0294581	-0.272575	1	-0.550002	0.273607	-.706*	0.665176	-0.344537	-0.0254915	-0.551177	0.469875	0.575912	-0.0316795	0.370046	0.0927297	-.764*	.594*	0.288089	-0.426743	0.65951	0.457327	-0.422264	-.885**	.838**	0.617569	-0.555722	.687*	0.513673	0.199601
	SF 36 Mental summary score BL PT	0.268608	0.642771	-.831**	-0.302486	-0.00325071	0.403085	-0.236173	0.0608706	0.32259	-0.550002	1	-0.0839722	0.556049	-.867**	-0.186235	-0.226827	0.0794108	0.0707898	-0.495635	0.212382	-.778*	0.16467	0.54738	-0.340342	-0.0356196	0.103939	-0.0495998	-0.257328	0.114548	.843**	-0.562901	0.0443732	0.371977	-0.096627	-0.511545	0.138984
Patient Follow up	IADL FU Pt	.795**	-0.260001	0.154167	0.241121	-.703*	-0.0958321	-0.48043	-0.485371	-0.370422	0.273607	-0.0839722	1	-0.152199	0.201385	-0.337841	-.686*	-0.0793974	-0.193492	0.140782	-0.0499384	0.0823846	0.628015	-0.420581	0.570899	-0.0719391	-0.415444	0.19229	0.567588	-.684*	-0.212675	0.140099	0.283997	-0.169599	0.203142	0.537518	0.331766
	MLHF FU pt	0.0352009	.894**	-0.206499	0.0292991	0.191831	.815**	-0.36366	-0.124192	0.00449945	-.706*	0.556049	-0.152199	1	0.0908913	0.609944	-0.185684	0.525515	-.604*	0.0300742	0.433679	-0.156224	-0.325249	0.643117	-0.599735	-0.232648	0.435796	-.789*	-0.406425	0.381564	.660*	-0.565778	-0.503857	0.517316	-.748**	-0.412393	-0.43892
	SCHFI Maintenance FU	-0.210935	-0.433495	.757*	0.314573	-0.0479917	-0.173226	0.184313	-0.0561409	-0.387881	0.665176	-.867**	0.201385	0.0908913	1	0.348268	-0.071712	-0.0573871	-0.268458	.686*	0.524193	0.646045	-0.196098	-0.611614	0.176109	0.322159	-0.349558	0.0466027	0.0400497	0.0873832	-0.527852	0.320758	0.0608083	-0.0618401	-0.253711	0.151072	-0.339789
	SCHFI Management FU	-0.260177	0.540115	0.49332	0.544917	0.519914	0.583543	-0.35111	0.0361932	-0.251954	-0.344537	-0.186235	-0.337841	0.609944	0.348268	1	0.440941	.833**	-.812**	0.347094	0.158826	0.300854	-.807*	0.44546	-0.3842	-0.276664	0.599829	-.819*	-0.325915	0.503156	0.403105	-0.483514	-0.648381	0.654307	-.882**	0.0719796	-.866**
	SCHFI Confidence FU	-.813**	0.178077	0.186164	0.183154	.847**	0.127973	0.180141	0.619008	0.101136	-0.0254915	-0.226827	-.686*	-0.185684	-0.071712	0.440941	1	0.362135	0.204607	0.109717	0.0417139	-0.218127	-0.318078	0.218367	-0.476508	0.0881626	0.479555	-0.376168	-0.577555	.775*	-0.148366	-0.101841	0.029696	0.1359	-0.0622303	0.0647132	-0.201753
	PHQ FU PT	-0.128444	.787*	0.337736	0.636952	0.407767	.859**	-.714*	0.0694564	-0.205632	-0.551177	0.0794108	-0.0793974	0.525515	-0.0573871	.833**	0.362135	1	-.612*	0.0803158	0.0407512	-0.109701	-0.149081	0.486159	-0.534603	-0.454498	.686*	-.912**	-0.439441	0.521614	0.410226	-.650*	-0.506747	0.467539	-.638*	0.219809	-0.291069
	CICS FU pt	-0.204926	-0.483113	-0.458728	-0.41284	-0.061851	-0.451582	0.546778	0.619396	0.529237	0.469875	0.0707898	-0.193492	-.604*	-0.268458	-.812**	0.204607	-.612*	1	-0.0538591	-0.0618783	-0.201331	0.0947454	-0.489116	0.0896195	0.603282	-0.541634	0.603358	-0.188423	0.0254403	-0.551576	0.385767	0.597046	-.696*	.807**	-0.0577523	0.406571
	Dyadic Coping Index FU PT	-0.162631	-0.504809	0.429394	.741*	0.325964	0.0960427	-0.00239573	0.609851	-0.12629	0.575912	-0.495635	0.140782	0.0300742	.686*	0.347094	0.109717	0.0803158	-0.0538591	1	.639*	0.320461	-0.288078	-0.288442	0.279752	0.127275	-0.121153	-0.13689	-0.104769	0.17204	-0.340712	0.103092	0.299435	-0.0427354	-0.164398	0.246335	-0.426038
	MPDQ FU PT	-0.306308	0.13397	-0.187166	0.252693	0.429445	0.206219	-0.0309137	.782*	0.4362	-0.0316795	0.212382	-0.0499384	0.433679	0.524193	0.158826	0.0417139	0.0407512	-0.0618783	.639*	1	-0.51076	-0.0184776	0.12048	-0.44773	0.484582	0.0918954	-0.238025	-.697*	0.653597	0.034608	-0.241051	0.306413	0.207832	-0.363445	-0.356221	-0.318289
	SF 36 Physical summary score FU PT	-0.0817414	-0.382069	.682*	0.377427	-0.164351	0.0643479	0.140295	-0.0757519	-0.216065	0.370046	-.778*	0.0823846	-0.156224	0.646045	0.300854	-0.218127	-0.109701	-0.201331	0.320461	-0.51076	1	-0.6008	-0.408087	0.34883	-0.0753839	-0.418191	0.0352678	0.316865	-0.292421	-0.387805	0.411305	-0.466144	-0.370637	-0.134092	0.327549	-0.476834
	SF 36 Mental summary score FU PT	0.448478	-0.0425214	-0.175675	-0.350507	-0.530531	-0.702113	-0.260493	-0.463869	-0.312347	0.0927297	0.16467	0.628015	-0.325249	-0.196098	-.807*	-0.318078	-0.149081	0.0947454	-0.288078	-0.0184776	-0.6008	1	-0.429776	0.131662	-0.0131476	0.0152484	0.166169	0.18802	-0.217049	-0.120565	0.0621774	0.578226	-0.0570823	0.466822	0.147818	.863**
Caregiver Baseline	CRA BL pt	-0.055759	0.63527	-0.2768	0.196717	0.586459	0.440476	-0.272708	-0.131756	0.0666036	-.764*	0.54738	-0.420581	0.643117	-0.611614	0.44546	0.218367	0.486159	-0.489116	-0.288442	0.12048	-0.408087	-0.429776	1	-0.234762	-0.500436	.758*	-0.368263	0.0633436	0.103358	.953**	-0.663149	-0.392479	.816**	-.670*	-0.314187	-.715*
	CICS BL cg	0.533657	-.734*	0.0135822	-0.0688783	-0.386725	-0.535182	0.300859	-0.156283	-0.194777	.594*	-0.340342	0.570899	-0.599735	0.176109	-0.3842	-0.476508	-0.534603	0.0896195	0.279752	-0.44773	0.34883	0.131662	-0.234762	1	0.0789669	-0.411439	.684*	.874**	-.875**	-0.309946	0.618509	0.406238	-0.192398	0.450963	0.54883	-0.0191601
	Dyadic Coping Index BL CG	0.0321727	-0.240963	-0.294458	-0.376306	-0.417151	-0.268119	0.404471	0.514656	0.512168	0.288089	-0.0356196	-0.0719391	-0.232648	0.322159	-0.276664	0.0881626	-0.454498	0.603282	0.127275	0.484582	-0.0753839	-0.0131476	-0.500436	0.0789669	1	-.640*	0.519338	-0.237368	-0.0540179	-0.457523	0.193726	0.402958	-0.286987	0.362259	-0.191494	0.203226
	PHQ BL CG	-0.390054	0.605649	0.279092	0.339942	.595*	0.229343	-0.295086	-0.157128	-0.239865	-0.426743	0.103939	-0.415444	0.435796	-0.349558	0.599829	0.479555	.686*	-0.541634	-0.121153	0.0918954	-0.418191	0.0152484	.758*	-0.411439	-.640*	1	-.815**	-0.217515	0.454482	.789*	-0.520903	-0.348509	.682*	-0.56076	-0.317979	-0.123936
	MPDQ BL CG	0.236483	-.799**	-0.488843	-0.652768	-0.356615	-.850**	.763*	-0.134455	-0.0579494	0.65951	-0.0495998	0.19229	-.789*	0.0466027	-.819*	-0.376168	-.912**	0.603358	-0.13689	-0.238025	0.0352678	0.166169	-0.368263	.684*	0.519338	-.815**	1	0.586363	-0.640525	-0.413494	.817*	0.627032	-0.407553	.787*	0.0785495	0.225159
	SF 36 Physical summary score BL CG	0.56831	-0.478631	0.0422185	-0.0540456	-0.275363	-0.456559	0.209641	-0.523665	-0.370974	0.457327	-0.257328	0.567588	-0.406425	0.0400497	-0.325915	-0.577555	-0.439441	-0.188423	-0.104769	-.697*	0.316865	0.18802	0.0633436	.874**	-0.237368	-0.217515	0.586363	1	-.894**	-0.0920524	0.518407	0.166337	-0.00335751	0.238987	0.500494	-0.0952173
	SF 36 Mental summary score BL CG	-.765**	0.46374	0.146432	0.249369	.598*	0.384427	-0.163297	0.267976	0.0350178	-0.422264	0.114548	-.684*	0.381564	0.0873832	0.503156	.775*	0.521614	0.0254403	0.17204	0.653597	-0.292421	-0.217049	0.103358	-.875**	-0.0540179	0.454482	-0.640525	-.894**	1	0.0518818	-0.393258	-0.178988	0.149003	-0.316534	-0.405773	-0.0313962
Caregiver Follow up	CRA FU pt	0.310816	.749*	-0.426947	0.00460963	0.177289	0.49526	-0.404977	-0.162822	0.221719	-.885**	.843**	-0.212675	.660*	-0.527852	0.403105	-0.148366	0.410226	-0.551576	-0.340712	0.034608	-0.387805	-0.120565	.953**	-0.309946	-0.457523	.789*	-0.413494	-0.0920524	0.0518818	1	-.781**	-0.465867	.828**	-0.627201	-0.478583	-0.248312
	CICS FU cg	-0.155431	-.725*	0.111945	-0.493311	-0.0874965	-.687*	.687*	-0.202645	-0.447063	.838**	-0.562901	0.140099	-0.565778	0.320758	-0.483514	-0.101841	-.650*	0.385767	0.103092	-0.241051	0.411305	0.0621774	-0.663149	0.618509	0.193726	-0.520903	.817*	0.518407	-0.393258	-.781**	1	0.436818	-0.56375	.663*	0.390231	0.124014
	Dyadic Coping Index FU CG	0.0917312	-0.548326	-0.35843	-0.260977	-0.0493928	-0.566262	0.325394	0.224381	-0.0512264	0.617569	0.0443732	0.283997	-0.503857	0.0608083	-0.648381	0.029696	-0.506747	0.597046	0.299435	0.306413	-0.466144	0.578226	-0.392479	0.406238	0.402958	-0.348509	0.627032	0.166337	-0.178988	-0.465867	0.436818	1	-0.291062	.681*	0.190256	0.425734
	PHQ FU CG	0.134427	0.485164	-0.0544595	0.145388	0.331245	0.25052	-0.26665	-0.261101	-0.187203	-0.555722	0.371977	-0.169599	0.517316	-0.0618401	0.654307	0.1359	0.467539	-.696*	-0.0427354	0.207832	-0.370637	-0.0570823	.816**	-0.192398	-0.286987	.682*	-0.407553	-0.00335751	0.149003	.828**	-0.56375	-0.291062	1	-.730*	-0.259136	-0.374675
	MPDQ FU CG	0.0589365	-0.594989	-0.32662	-0.475496	-0.31039	-0.641345	0.483854	0.0858994	-0.00908171	.687*	-0.096627	0.203142	-.748**	-0.253711	-.882**	-0.0622303	-.638*	.807**	-0.164398	-0.363445	-0.134092	0.466822	-.670*	0.450963	0.362259	-0.56076	.787*	0.238987	-0.316534	-0.627201	.663*	.681*	-.730*	1	0.287542	.662*
	SF 36 Physical summary score FU CG	0.202802	-0.354504	0.468509	0.398137	-0.00465747	0.110939	-0.283542	-0.152405	-.637*	0.513673	-0.511545	0.537518	-0.412393	0.151072	0.0719796	0.0647132	0.219809	-0.0577523	0.246335	-0.356221	0.327549	0.147818	-0.314187	0.54883	-0.191494	-0.317979	0.0785495	0.500494	-0.405773	-0.478583	0.390231	0.190256	-0.259136	0.287542	1	-0.0095689
	SF 36 Mental summary score FU CG	0.26314	-0.0923282	-0.23505	-0.412898	-0.59273	-.668*	-0.0168663	-0.225976	0.0219607	0.199601	0.138984	0.331766	-0.43892	-0.339789	-.866**	-0.201753	-0.291069	0.406571	-0.426038	-0.318289	-0.476834	.863**	-.715*	-0.0191601	0.203226	-0.123936	0.225159	-0.0952173	-0.0313962	-0.248312	0.124014	0.425734	-0.374675	.662*	-0.0095689	1
	**. Correlation is significant at the 0.01 level (2-tailed).
	*. Correlation is significant at the 0.05 level (2-tailed).

## Sheet: Cleaned
	Correlations
		Patient Baseline											Patient Follow-Up											Caregiver Baseline							Caregiver Follow-up
		IADL	MLHFQ	SCHFI Maintenance	SCHFI Management	SCHFI Confidence	PHQ	CICS	Dyadic Coping Inventory	MPDQ	SF12 Physical summary score	SF12 Mental Summary Score	IADL	MLHFQ	SCHFI Maintenance	SCHFI Management	SCHFI Confidence	PHQ	CICS	Dyadic Coping Inventory	MPDQ	SF12 Physical summary score	SF12 Mental Summary Score	CRA	CICS	Dyadic Coping Inventory	PHQ	MPDQ	SF12 Physical summary score	SF12 Mental Summary Score	CRA	CICS	Dyadic Coping Inventory	PHQ	MPDQ	SF12 Physical summary score	SF12 Mental Summary Score
Patient Baseline	IADLa	1
	MLHFQb	-0.17514	1
	SCHFIc Maintenance	-0.261794	-0.170081	1
	SCHFI Management	-0.137038	-0.0309544	.60*	1
	SCHFI Confidence	-.71**	0.20678	0.133721	0.390827	1
	PHQd	-0.0220676	.84**	0.0200086	0.322939	0.261343	1
	CICSe	-0.1781	-0.538194	-0.265561	-.61*	0.0460367	-.73**	1
	Dyadic Coping Inventory	-0.27269	-0.0943192	-0.188841	-0.0558792	0.0933974	0.206083	0.109411	1
	MPDQf	-0.0115588	0.0730104	-0.392866	-0.102843	-0.238576	0.0572719	0.0530974	.68*	1
	SF12f Physical summary score	0.263702	-.77*	0.143012	-0.118428	-0.21374	-.62*	.63*	-0.0294581	-0.272575	1
	SF12 Mental Summary Score	0.268608	0.642771	-.83**	-0.302486	-0.00325071	0.403085	-0.236173	0.0608706	0.32259	-0.550002	1
Patient Follow up	IADL	.80**	-0.260001	0.154167	0.241121	-.70*	-0.0958321	-0.48043	-0.485371	-0.370422	0.273607	-0.0839722	1
	MLHFQ	0.0352009	.89**	-0.206499	0.0292991	0.191831	.82**	-0.36366	-0.124192	0.00449945	-.706*	0.556049	-0.152199	1
	SCHFI Maintenance	-0.210935	-0.433495	.76*	0.314573	-0.0479917	-0.173226	0.184313	-0.0561409	-0.387881	0.665176	-.87**	0.201385	0.0908913	1
	SCHFI Management	-0.260177	0.540115	0.49332	0.544917	0.519914	0.583543	-0.35111	0.0361932	-0.251954	-0.344537	-0.186235	-0.337841	0.609944	0.348268	1
	SCHFI Confidence	-.81**	0.178077	0.186164	0.183154	.85**	0.127973	0.180141	0.619008	0.101136	-0.0254915	-0.226827	-.69*	-0.185684	-0.071712	0.440941	1
	PHQ	-0.128444	.79*	0.337736	0.636952	0.407767	.86**	-.71*	0.0694564	-0.205632	-0.551177	0.0794108	-0.0793974	0.525515	-0.0573871	.83**	0.362135	1
	CICS	-0.204926	-0.483113	-0.458728	-0.41284	-0.061851	-0.451582	0.546778	0.619396	0.529237	0.469875	0.0707898	-0.193492	-.60*	-0.268458	-.81**	0.204607	-.61*	1
	Dyadic Coping Inventory	-0.162631	-0.504809	0.429394	.74*	0.325964	0.0960427	-0.00239573	0.609851	-0.12629	0.575912	-0.495635	0.140782	0.0300742	.69*	0.347094	0.109717	0.0803158	-0.0538591	1
	MPDQ	-0.306308	0.13397	-0.187166	0.252693	0.429445	0.206219	-0.0309137	.78*	0.4362	-0.0316795	0.212382	-0.0499384	0.433679	0.524193	0.158826	0.0417139	0.0407512	-0.0618783	.64*	1
	SF12 Physical summary score	-0.0817414	-0.382069	.68*	0.377427	-0.164351	0.0643479	0.140295	-0.0757519	-0.216065	0.370046	-.78*	0.0823846	-0.156224	0.646045	0.300854	-0.218127	-0.109701	-0.201331	0.320461	-0.51076	1
	SF12 Mental Summary Score	0.448478	-0.0425214	-0.175675	-0.350507	-0.530531	-0.702113	-0.260493	-0.463869	-0.312347	0.0927297	0.16467	0.628015	-0.325249	-0.196098	-.81*	-0.318078	-0.149081	0.0947454	-0.288078	-0.0184776	-0.6008	1
Caregiver Baseline	CRAg	-0.055759	0.63527	-0.2768	0.196717	0.586459	0.440476	-0.272708	-0.131756	0.0666036	-.76*	0.54738	-0.420581	0.643117	-0.611614	0.44546	0.218367	0.486159	-0.489116	-0.288442	0.12048	-0.408087	-0.429776	1
	CICSh	0.533657	-.73*	0.0135822	-0.0688783	-0.386725	-0.535182	0.300859	-0.156283	-0.194777	.59*	-0.340342	0.570899	-0.599735	0.176109	-0.3842	-0.476508	-0.534603	0.0896195	0.279752	-0.44773	0.34883	0.131662	-0.234762	1
	Dyadic Coping Inventory	0.0321727	-0.240963	-0.294458	-0.376306	-0.417151	-0.268119	0.404471	0.514656	0.512168	0.288089	-0.0356196	-0.0719391	-0.232648	0.322159	-0.276664	0.0881626	-0.454498	0.603282	0.127275	0.484582	-0.0753839	-0.0131476	-0.500436	0.0789669	1
	PHQ	-0.390054	0.605649	0.279092	0.339942	.60*	0.229343	-0.295086	-0.157128	-0.239865	-0.426743	0.103939	-0.415444	0.435796	-0.349558	0.599829	0.479555	.69*	-0.541634	-0.121153	0.0918954	-0.418191	0.0152484	.758*	-0.411439	-.64*	1
	MPDQ	0.236483	-.80**	-0.488843	-0.652768	-0.356615	-.85**	.76*	-0.134455	-0.0579494	0.65951	-0.0495998	0.19229	-.79*	0.0466027	-.82*	-0.376168	-.91**	0.603358	-0.13689	-0.238025	0.0352678	0.166169	-0.368263	.68*	0.519338	-.82**	1
	SF12 Physical summary score	0.56831	-0.478631	0.0422185	-0.0540456	-0.275363	-0.456559	0.209641	-0.523665	-0.370974	0.457327	-0.257328	0.567588	-0.406425	0.0400497	-0.325915	-0.577555	-0.439441	-0.188423	-0.104769	-.70*	0.316865	0.18802	0.0633436	.87**	-0.237368	-0.217515	0.586363	1
	SF12 Mental Summary Score	-.77**	0.46374	0.146432	0.249369	.60*	0.384427	-0.163297	0.267976	0.0350178	-0.422264	0.114548	-.68*	0.381564	0.0873832	0.503156	.78*	0.521614	0.0254403	0.17204	0.653597	-0.292421	-0.217049	0.103358	-.88**	-0.0540179	0.454482	-0.640525	-.89**	1
Caregiver Follow up	CRA	0.310816	.75*	-0.426947	0.00460963	0.177289	0.49526	-0.404977	-0.162822	0.221719	-.89**	.84**	-0.212675	.66*	-0.527852	0.403105	-0.148366	0.410226	-0.551576	-0.340712	0.034608	-0.387805	-0.120565	.953**	-0.309946	-0.457523	.79*	-0.413494	-0.0920524	0.0518818	1
	CICS	-0.155431	-.73*	0.111945	-0.493311	-0.0874965	-.69*	.69*	-0.202645	-0.447063	.84**	-0.562901	0.140099	-0.565778	0.320758	-0.483514	-0.101841	-.65*	0.385767	0.103092	-0.241051	0.411305	0.0621774	-0.663149	0.618509	0.193726	-0.520903	.82*	0.518407	-0.393258	-.78**	1
	Dyadic Coping Inventory	0.0917312	-0.548326	-0.35843	-0.260977	-0.0493928	-0.566262	0.325394	0.224381	-0.0512264	0.617569	0.0443732	0.283997	-0.503857	0.0608083	-0.648381	0.029696	-0.506747	0.597046	0.299435	0.306413	-0.466144	0.578226	-0.392479	0.406238	0.402958	-0.348509	0.627032	0.166337	-0.178988	-0.465867	0.436818	1
	PHQ	0.134427	0.485164	-0.0544595	0.145388	0.331245	0.25052	-0.26665	-0.261101	-0.187203	-0.555722	0.371977	-0.169599	0.517316	-0.0618401	0.654307	0.1359	0.467539	-.70*	-0.0427354	0.207832	-0.370637	-0.0570823	.82**	-0.192398	-0.286987	.68*	-0.407553	-0.00335751	0.149003	.83**	-0.56375	-0.291062	1
	MPDQ	0.0589365	-0.594989	-0.32662	-0.475496	-0.31039	-0.641345	0.483854	0.0858994	-0.00908171	.69*	-0.096627	0.203142	-.75**	-0.253711	-.88**	-0.0622303	-.64*	.81**	-0.164398	-0.363445	-0.134092	0.466822	-.67*	0.450963	0.362259	-0.56076	.79*	0.238987	-0.316534	-0.627201	.66*	.68*	-.73*	1
	SF12 Physical summary score	0.202802	-0.354504	0.468509	0.398137	-0.00465747	0.110939	-0.283542	-0.152405	-.64*	0.513673	-0.511545	0.537518	-0.412393	0.151072	0.0719796	0.0647132	0.219809	-0.0577523	0.246335	-0.356221	0.327549	0.147818	-0.314187	0.54883	-0.191494	-0.317979	0.0785495	0.500494	-0.405773	-0.478583	0.390231	0.190256	-0.259136	0.287542	1
	SF12 Mental Summary Score	0.26314	-0.0923282	-0.23505	-0.412898	-0.59273	-.67*	-0.0168663	-0.225976	0.0219607	0.199601	0.138984	0.331766	-0.43892	-0.339789	-.87**	-0.201753	-0.291069	0.406571	-0.426038	-0.318289	-0.476834	.86**	-.72*	-0.0191601	0.203226	-0.123936	0.225159	-0.0952173	-0.0313962	-0.248312	0.124014	0.425734	-0.374675	.66*	-0.0095689	1
	**. Correlation is significant at the 0.01 level (2-tailed).
	*. Correlation is significant at the 0.05 level (2-tailed).
	IADLa	Independent Activities of Daily Living Scale
	MLHFQb	Minnesota Living with Heart Failure Questionnaire
	SCHFIc	Self-care of Heart Failure Index
	PHQd	Patient Health Questionnaire
	CICSe	Couples' Illness Communication Scale
	MPDQf	Mutuality Personality Development Questionnaire
	SF12f	Medical Outcomes Study Short Form-12
